# Supplementary material for: The crystal structure of SUN1-KASH6 reveals an asymmetric LINC complex architecture compatible with nuclear membrane insertion
Source: Commun Biol. 2024 Jan 30;7:138. doi: 10.1038/s42003-024-05794-6 (PMC10827754; doi:10.1038/s42003-024-05794-6)
Supplement: Supplementary file 4 — Supplementary Data 1 [file 42003_2024_5794_MOESM4_ESM.xlsx]

## Sheet: 9-6 complex
Q	Iq	error	ln IQ	ln IQ filtered	ln error	Q2	q IQ	LnQIQ	LnQIQ filtered	Kratky	QRg		R	Pr	error				Q	Iq	error	CRYSOL fit	CRYSOL Fit residuals
0.0045	0.0681122	0.00279363	-2.6866	-2.6866	0.0401963	2.025e-05	0.000306505	-8.09028	-8.09028	-9.937e-11	6.33611e-05		0	0	0				0	0	0	0.0634138	#DIV/0!
0.0046306	0.0667278	0.00253194	-2.70713	-2.70713	0.0372421	2.14424e-05	0.000308989	-8.0822	-8.0822	-1.03083e-10	6.51999e-05		0.4902	2.363e-07	1.03e-08				0.002	0	0	0.0632773	#DIV/0!
0.00476119	0.0645111	0.00236821	-2.74092	-2.74092	0.0360523	2.26689e-05	0.00030715	-8.08818	-8.08818	-1.05359e-10	6.70387e-05		0.9804	5.096e-07	1.957e-08				0.004	0	0	0.0628436	#DIV/0!
0.00489179	0.0681325	0.00224364	-2.6863	-2.6863	0.0323999	2.39296e-05	0.00033329	-8.0065	-8.0065	-1.17461e-10	6.88775e-05		1.471	8.197e-07	2.783e-08				0.0045	0.0681122	0.00279363	0.0626896	-1.94106
0.00502238	0.0632875	0.00197012	-2.76007	-2.76007	0.030655	2.52243e-05	0.000317854	-8.05392	-8.05392	-1.15012e-10	7.07163e-05		1.961	1.166e-06	3.509e-08				0.0046306	0.0667278	0.00253194	0.0626463	-1.61201
0.00515298	0.0627834	0.00187284	-2.76806	-2.76806	0.0293939	2.65532e-05	0.000323521	-8.03625	-8.03625	-1.20107e-10	7.25552e-05		2.451	1.55e-06	4.136e-08				0.00476119	0.0645111	0.00236821	0.0626019	-0.806179
0.00528357	0.0618108	0.00175167	-2.78368	-2.78368	0.0279451	2.79161e-05	0.000326582	-8.02683	-8.02683	-1.24316e-10	7.4394e-05		2.941	1.969e-06	4.666e-08				0.00489179	0.0681325	0.00224364	0.0625562	-2.48538
0.00541417	0.065526	0.0015729	-2.72531	-2.72531	0.0237206	2.93132e-05	0.000354769	-7.94404	-7.94404	-1.38383e-10	7.62328e-05		3.431	2.425e-06	5.102e-08				0.00502238	0.0632875	0.00197012	0.0625094	-0.394951
0.00554476	0.0644876	0.00153273	-2.74128	-2.74128	0.0234898	3.07444e-05	0.000357569	-7.93618	-7.93618	-1.42839e-10	7.80716e-05		3.922	2.915e-06	5.446e-08				0.00515298	0.0627834	0.00187284	0.0624613	-0.171985
0.00567536	0.0632052	0.00138968	-2.76137	-2.76137	0.0217486	3.22097e-05	0.000358712	-7.93299	-7.93299	-1.46671e-10	7.99104e-05		4.412	3.442e-06	5.701e-08				0.00528357	0.0618108	0.00175167	0.062412	0.343215
0.00580596	0.0635163	0.00132306	-2.75646	-2.75646	0.0206163	3.37091e-05	0.000368773	-7.90533	-7.90533	-1.54255e-10	8.17492e-05		4.902	4.002e-06	5.871e-08				0.00541417	0.065526	0.0015729	0.0623614	-2.01195
0.00593655	0.0662003	0.00127706	-2.71507	-2.71507	0.0191071	3.52426e-05	0.000393001	-7.8417	-7.8417	-1.68087e-10	8.35881e-05		5.392	4.597e-06	5.961e-08				0.00554476	0.0644876	0.00153273	0.0623097	-1.42093
0.00606715	0.0636515	0.00115177	-2.75433	-2.75433	0.0179332	3.68103e-05	0.000386183	-7.8592	-7.8592	-1.68804e-10	8.54269e-05		5.882	5.225e-06	5.974e-08				0.00567536	0.0632052	0.00138968	0.0622568	-0.682459
0.00619774	0.0629876	0.00113484	-2.76482	-2.76482	0.0178565	3.8412e-05	0.000390381	-7.84839	-7.84839	-1.74312e-10	8.72657e-05		6.373	5.886e-06	5.915e-08				0.00580596	0.0635163	0.00132306	0.0622027	-0.99285
0.00632834	0.0636201	0.00106568	-2.75483	-2.75483	0.0166119	4.00479e-05	0.000402609	-7.81754	-7.81754	-1.8356e-10	8.91045e-05		6.863	6.579e-06	5.79e-08				0.00593655	0.0662003	0.00127706	0.0621473	-3.1737
0.00645893	0.0605414	0.000992001	-2.80443	-2.80443	0.0162527	4.17178e-05	0.000391033	-7.84672	-7.84672	-1.81961e-10	9.09433e-05		7.353	7.304e-06	5.604e-08				0.00606715	0.0636515	0.00115177	0.0620908	-1.35504
0.00658953	0.0629983	0.000970361	-2.76465	-2.76465	0.0152855	4.34219e-05	0.000415129	-7.78692	-7.78692	-1.9708e-10	9.27821e-05		7.843	8.059e-06	5.364e-08				0.00619774	0.0629876	0.00113484	0.0620331	-0.841088
0.00672012	0.0638138	0.000904869	-2.75179	-2.75179	0.0140802	4.51601e-05	0.000428837	-7.75443	-7.75443	-2.07623e-10	9.4621e-05		8.333	8.844e-06	5.078e-08				0.00632834	0.0636201	0.00106568	0.0619742	-1.54446
0.00685072	0.0633	0.000884563	-2.75987	-2.75987	0.0138774	4.69324e-05	0.000433651	-7.74327	-7.74327	-2.14033e-10	9.64598e-05		8.824	9.658e-06	4.755e-08				0.00645893	0.0605414	0.000992001	0.0619142	1.38387
0.00698132	0.0618103	0.000862735	-2.78369	-2.78369	0.0138613	4.87388e-05	0.000431517	-7.7482	-7.7482	-2.17041e-10	9.82986e-05		9.314	1.05e-05	4.404e-08				0.00658953	0.0629983	0.000970361	0.0618529	-1.18039
0.00711191	0.0638039	0.000807442	-2.75194	-2.75194	0.0125757	5.05793e-05	0.000453768	-7.69793	-7.69793	-2.32501e-10	0.000100137		9.804	1.137e-05	4.038e-08				0.00672012	0.0638138	0.000904869	0.0617905	-2.23601
0.00724251	0.0623772	0.000799537	-2.77456	-2.77456	0.0127363	5.24539e-05	0.000451767	-7.70234	-7.70234	-2.35727e-10	0.000101976		10.29	1.226e-05	3.674e-08				0.00685072	0.0633	0.000884563	0.0617269	-1.77839
0.0073731	0.0628504	0.000772526	-2.767	-2.767	0.0122166	5.43626e-05	0.000463402	-7.67691	-7.67691	-2.46158e-10	0.000103815		10.78	1.319e-05	3.333e-08				0.00698132	0.0618103	0.000862735	0.0616622	-0.171663
0.0075037	0.0627825	0.000744419	-2.76808	-2.76808	0.0117874	5.63055e-05	0.000471101	-7.66044	-7.66044	-2.5468e-10	0.000105654		11.27	1.413e-05	3.042e-08				0.00711191	0.0638039	0.000807442	0.0615963	-2.73407
0.00763429	0.0653554	0.000754708	-2.72792	-2.72792	0.0114816	5.82824e-05	0.000498942	-7.60302	-7.60302	-2.74426e-10	0.000107493		11.76	1.51e-05	2.835e-08				0.00724251	0.0623772	0.000799537	0.0615292	-1.06061
0.00776489	0.0634792	0.000705426	-2.75704	-2.75704	0.0110514	6.02935e-05	0.000492909	-7.61519	-7.61519	-2.75745e-10	0.000109331		12.25	1.609e-05	2.745e-08				0.0073731	0.0628504	0.000772526	0.061461	-1.79852
0.00789548	0.0624298	0.000703785	-2.77371	-2.77371	0.0112102	6.23387e-05	0.000492914	-7.61518	-7.61518	-2.80385e-10	0.00011117		12.75	1.71e-05	2.791e-08				0.0075037	0.0627825	0.000744419	0.0613916	-1.86844
0.00802608	0.0632547	0.000685236	-2.76059	-2.76059	0.0107747	6.4418e-05	0.000507687	-7.58564	-7.58564	-2.93566e-10	0.000113009		13.24	1.813e-05	2.973e-08				0.00763429	0.0653554	0.000754708	0.0613211	-5.34551
0.00815668	0.0625749	0.000654389	-2.77139	-2.77139	0.0104034	6.65314e-05	0.000510403	-7.58031	-7.58031	-2.99938e-10	0.000114848		13.73	1.917e-05	3.267e-08				0.00776489	0.0634792	0.000705426	0.0612494	-3.16093
0.00828727	0.0632987	0.000658666	-2.75989	-2.75989	0.0103519	6.86789e-05	0.000524573	-7.55293	-7.55293	-3.13201e-10	0.000116687		14.22	2.024e-05	3.642e-08				0.00789548	0.0624298	0.000703785	0.0611766	-1.78066
0.00841787	0.0632875	0.000634025	-2.76007	-2.76007	0.00996832	7.08605e-05	0.000532746	-7.53747	-7.53747	-3.23093e-10	0.000118526		14.71	2.132e-05	4.071e-08				0.00802608	0.0632547	0.000685236	0.0611027	-3.14052
0.00854846	0.0624612	0.000623075	-2.77321	-2.77321	0.00992597	7.30762e-05	0.000533947	-7.53521	-7.53521	-3.28845e-10	0.000120364		15.2	2.242e-05	4.53e-08				0.00815668	0.0625749	0.000654389	0.0610277	-2.36434
0.00867906	0.0641139	0.000620629	-2.74709	-2.74709	0.00963355	7.5326e-05	0.000556448	-7.49394	-7.49394	-3.47939e-10	0.000122203		15.69	2.353e-05	5.001e-08				0.00828727	0.0632987	0.000658666	0.0609515	-3.56357
0.00880965	0.0635532	0.000586188	-2.75588	-2.75588	0.0091813	7.761e-05	0.000559882	-7.48779	-7.48779	-3.55353e-10	0.000124042		16.18	2.465e-05	5.473e-08				0.00841787	0.0632875	0.000634025	0.0608742	-3.80632
0.00894025	0.0624387	0.000596088	-2.77357	-2.77357	0.00950149	7.99281e-05	0.000558218	-7.49076	-7.49076	-3.59549e-10	0.000125881		16.67	2.578e-05	5.934e-08				0.00854846	0.0624612	0.000623075	0.0607958	-2.67287
0.00907084	0.0628295	0.000581184	-2.76733	-2.76733	0.00920766	8.22802e-05	0.000569917	-7.47002	-7.47002	-3.72447e-10	0.00012772		17.16	2.693e-05	6.378e-08				0.00867906	0.0641139	0.000620629	0.0607163	-5.47445
0.00920144	0.0626115	0.000561374	-2.77081	-2.77081	0.00892603	8.46665e-05	0.000576116	-7.4592	-7.4592	-3.81919e-10	0.000129558		17.65	2.808e-05	6.797e-08				0.00880965	0.0635532	0.000586188	0.0606357	-4.97707
0.00933204	0.0615117	0.000568843	-2.78853	-2.78853	0.00920522	8.70869e-05	0.000574029	-7.46283	-7.46283	-3.85937e-10	0.000131397		18.14	2.924e-05	7.187e-08				0.00894025	0.0624387	0.000596088	0.060554	-3.16178
0.00946263	0.0617175	0.0005403	-2.78519	-2.78519	0.00871631	8.95414e-05	0.00058401	-7.44559	-7.44559	-3.98142e-10	0.000133236		18.63	3.041e-05	7.544e-08				0.00907084	0.0628295	0.000581184	0.0604712	-4.05775
0.00959323	0.0622712	0.000540259	-2.77626	-2.77626	0.00863849	9.203e-05	0.000597382	-7.42295	-7.42295	-4.12878e-10	0.000135075		19.12	3.158e-05	7.864e-08				0.00920144	0.0626115	0.000561374	0.0603873	-3.96206
0.00972382	0.0620265	0.000536115	-2.78019	-2.78019	0.00860618	9.45527e-05	0.000603135	-7.41337	-7.41337	-4.22529e-10	0.000136914		19.61	3.276e-05	8.145e-08				0.00933204	0.0615117	0.000568843	0.0603024	-2.12589
0.00985442	0.0626501	0.000512212	-2.77019	-2.77019	0.00814252	9.71096e-05	0.00061738	-7.39003	-7.39003	-4.38318e-10	0.000138753		20.1	3.393e-05	8.384e-08				0.00946263	0.0617175	0.0005403	0.0602163	-2.77846
0.00998501	0.0622781	0.000519308	-2.77615	-2.77615	0.00830396	9.97005e-05	0.000621848	-7.38282	-7.38282	-4.4734e-10	0.000140591		20.59	3.511e-05	8.58e-08				0.00959323	0.0622712	0.000540259	0.0601292	-3.96477
0.0101156	0.0609788	0.000497687	-2.79723	-2.79723	0.00812851	0.000102326	0.000616838	-7.3909	-7.3909	-4.4954e-10	0.00014243		21.08	3.63e-05	8.732e-08				0.00972382	0.0620265	0.000536115	0.060041	-3.7035
0.0102462	0.061733	0.000486971	-2.78494	-2.78494	0.00785739	0.000104985	0.000632529	-7.36578	-7.36578	-4.66927e-10	0.000144269		21.57	3.748e-05	8.84e-08				0.00985442	0.0626501	0.000512212	0.0599518	-5.26794
0.0103768	0.0613081	0.000491716	-2.79184	-2.79184	0.00798842	0.000107678	0.000636182	-7.36003	-7.36003	-4.75609e-10	0.000146108		22.06	3.865e-05	8.902e-08				0.00998501	0.0622781	0.000519308	0.0598615	-4.6535
0.0105074	0.0599036	0.000463438	-2.81502	-2.81502	0.00770662	0.000110405	0.000629431	-7.37069	-7.37069	-4.76484e-10	0.000147947		22.55	3.983e-05	8.921e-08				0.0101156	0.0609788	0.000497687	0.0597701	-2.42863
0.010638	0.0598871	0.000470281	-2.81529	-2.81529	0.00782212	0.000113167	0.000637078	-7.35862	-7.35862	-4.88268e-10	0.000149785		23.04	4.1e-05	8.897e-08				0.0102462	0.061733	0.000486971	0.0596777	-4.22058
0.0107686	0.0615529	0.000461715	-2.78786	-2.78786	0.00747312	0.000115962	0.000662838	-7.31898	-7.31898	-5.14247e-10	0.000151624		23.53	4.217e-05	8.832e-08				0.0103768	0.0613081	0.000491716	0.0595843	-3.50568
0.0108992	0.0604855	0.000444284	-2.80535	-2.80535	0.00731845	0.000118792	0.000659243	-7.32442	-7.32442	-5.1766e-10	0.000153463		24.02	4.333e-05	8.727e-08				0.0105074	0.0599036	0.000463438	0.0594898	-0.892892
0.0110298	0.0605139	0.00044662	-2.80488	-2.80488	0.00735335	0.000121656	0.000667455	-7.31204	-7.31204	-5.30389e-10	0.000155302		24.51	4.448e-05	8.586e-08				0.010638	0.0598871	0.000470281	0.0593943	-1.04788
0.0111604	0.0603795	0.000430482	-2.80711	-2.80711	0.00710431	0.000124554	0.000673858	-7.30249	-7.30249	-5.41817e-10	0.000157141		25	4.563e-05	8.412e-08				0.0107686	0.0615529	0.000461715	0.0592978	-4.88418
0.011291	0.0602662	0.000422081	-2.80898	-2.80898	0.0069792	0.000127486	0.000680464	-7.29274	-7.29274	-5.53531e-10	0.00015898		25.49	4.677e-05	8.209e-08				0.0108992	0.0604855	0.000444284	0.0592003	-2.89274
0.0114216	0.0603371	0.000420846	-2.80781	-2.80781	0.0069507	0.000130452	0.000689144	-7.28006	-7.28006	-5.67076e-10	0.000160818		25.98	4.79e-05	7.982e-08				0.0110298	0.0605139	0.00044662	0.0591017	-3.16197
0.0115522	0.0600992	0.00040349	-2.81176	-2.81176	0.0066913	0.000133452	0.000694276	-7.27264	-7.27264	-5.77831e-10	0.000162657		26.47	4.901e-05	7.736e-08				0.0111604	0.0603795	0.000430482	0.0590021	-3.19967
0.0116828	0.0590158	0.000404346	-2.82995	-2.82995	0.00682812	0.000136487	0.000689467	-7.27959	-7.27959	-5.80316e-10	0.000164496		26.96	5.012e-05	7.478e-08				0.011291	0.0602662	0.000422081	0.0589015	-3.23327
0.0118134	0.059814	0.000399032	-2.81652	-2.81652	0.00664906	0.000139555	0.000706604	-7.25504	-7.25504	-6.01388e-10	0.000166335		27.45	5.121e-05	7.215e-08				0.0114216	0.0603371	0.000420846	0.0587999	-3.65264
0.0119439	0.0591798	0.000392357	-2.82718	-2.82718	0.00660803	0.000142658	0.00070684	-7.25471	-7.25471	-6.0824e-10	0.000168174		27.94	5.23e-05	6.955e-08				0.0115522	0.0600992	0.00040349	0.0586973	-3.47444
0.0120745	0.0592331	0.00039557	-2.82627	-2.82627	0.00665599	0.000145795	0.000715213	-7.24293	-7.24293	-6.22173e-10	0.000170012		28.43	5.336e-05	6.707e-08				0.0116828	0.0590158	0.000404346	0.0585937	-1.04391
0.0122051	0.059434	0.00038612	-2.82289	-2.82289	0.00647561	0.000148965	0.0007254	-7.22879	-7.22879	-6.37861e-10	0.000171851		28.92	5.442e-05	6.48e-08				0.0118134	0.059814	0.000399032	0.0584892	-3.32003
0.0123357	0.0596707	0.000385496	-2.81891	-2.81891	0.00643961	0.00015217	0.000736082	-7.21417	-7.21417	-6.54179e-10	0.00017369		29.41	5.546e-05	6.285e-08				0.0119439	0.0591798	0.000392357	0.0583836	-2.02927
0.0124663	0.0589985	0.000388222	-2.83024	-2.83024	0.00655865	0.000155409	0.000735495	-7.21497	-7.21497	-6.60577e-10	0.000175529		29.9	5.648e-05	6.131e-08				0.0120745	0.0592331	0.00039557	0.0582771	-2.41677
0.0125969	0.0584772	0.000372692	-2.83912	-2.83912	0.00635306	0.000158683	0.000736633	-7.21342	-7.21342	-6.6853e-10	0.000177368		30.39	5.748e-05	6.027e-08				0.0122051	0.059434	0.00038612	0.0581695	-3.27489
0.0127275	0.0591334	0.000374685	-2.82796	-2.82796	0.00631628	0.00016199	0.000752622	-7.19195	-7.19195	-6.90122e-10	0.000179207		30.88	5.847e-05	5.98e-08				0.0123357	0.0596707	0.000385496	0.0580611	-4.1754
0.0128581	0.0581268	0.000364091	-2.84513	-2.84513	0.0062442	0.000165331	0.000747401	-7.19891	-7.19891	-6.92367e-10	0.000181045		31.37	5.945e-05	5.993e-08				0.0124663	0.0589985	0.000388222	0.0579516	-2.69665
0.0129887	0.0582425	0.000357019	-2.84314	-2.84314	0.00611116	0.000168707	0.000756495	-7.18681	-7.18681	-7.07909e-10	0.000182884		31.86	6.04e-05	6.067e-08				0.0125969	0.0584772	0.000372692	0.0578412	-1.7065
0.0131193	0.0578586	0.000353892	-2.84975	-2.84975	0.00609787	0.000172116	0.000759065	-7.18342	-7.18342	-7.17456e-10	0.000184723		32.35	6.134e-05	6.198e-08				0.0127275	0.0591334	0.000374685	0.0577299	-3.74581
0.0132499	0.0577306	0.000341698	-2.85197	-2.85197	0.00590139	0.00017556	0.000764925	-7.17573	-7.17573	-7.30192e-10	0.000186562		32.84	6.226e-05	6.382e-08				0.0128581	0.0581268	0.000364091	0.0576176	-1.39855
0.0133805	0.0579989	0.000339855	-2.84733	-2.84733	0.00584258	0.000179038	0.000776054	-7.16129	-7.16129	-7.48117e-10	0.000188401		33.33	6.316e-05	6.61e-08				0.0129887	0.0582425	0.000357019	0.0575044	-2.0674
0.0135111	0.0579302	0.000337273	-2.84852	-2.84852	0.00580518	0.00018255	0.0007827	-7.15276	-7.15276	-7.61889e-10	0.000190239		33.82	6.404e-05	6.873e-08				0.0131193	0.0578586	0.000353892	0.0573902	-1.32357
0.0136417	0.0579719	0.000328847	-2.8478	-2.8478	0.0056565	0.000186096	0.000790835	-7.14242	-7.14242	-7.77247e-10	0.000192078		34.31	6.49e-05	7.162e-08				0.0132499	0.0577306	0.000341698	0.0572751	-1.33305
0.0137723	0.0575519	0.000327533	-2.85507	-2.85507	0.00567496	0.000189676	0.000792621	-7.14017	-7.14017	-7.86461e-10	0.000193917		34.8	6.574e-05	7.468e-08				0.0133805	0.0579989	0.000339855	0.0571591	-2.47105
0.0139029	0.0577116	0.000324405	-2.8523	-2.8523	0.0056054	0.00019329	0.000802357	-7.12796	-7.12796	-8.03671e-10	0.000195756		35.29	6.656e-05	7.782e-08				0.0135111	0.0579302	0.000337273	0.0570421	-2.63318
0.0140335	0.0575986	0.000321103	-2.85426	-2.85426	0.00555936	0.000196938	0.000808309	-7.12057	-7.12057	-8.17237e-10	0.000197595		35.78	6.736e-05	8.096e-08				0.0136417	0.0579719	0.000328847	0.0569243	-3.18568
0.0141641	0.0569961	0.000319613	-2.86477	-2.86477	0.00559197	0.000200621	0.000807297	-7.12182	-7.12182	-8.2381e-10	0.000199434		36.27	6.814e-05	8.405e-08				0.0137723	0.0575519	0.000327533	0.0568055	-2.27885
0.0142947	0.0575728	0.000313333	-2.85471	-2.85471	0.00542762	0.000204338	0.000822984	-7.10257	-7.10257	-8.47561e-10	0.000201272		36.76	6.89e-05	8.701e-08				0.0139029	0.0577116	0.000324405	0.0566859	-3.16179
0.0144253	0.0569953	0.000314092	-2.86479	-2.86479	0.00549571	0.000208088	0.000822172	-7.10356	-7.10356	-8.5446e-10	0.000203111		37.25	6.964e-05	8.98e-08				0.0140335	0.0575986	0.000321103	0.0565653	-3.21797
0.0145559	0.0567987	0.000311069	-2.86824	-2.86824	0.00546175	0.000211873	0.000826754	-7.098	-7.098	-8.67001e-10	0.00020495		37.75	7.035e-05	9.237e-08				0.0141641	0.0569961	0.000319613	0.0564439	-1.72771
0.0146865	0.0566189	0.000304163	-2.87141	-2.87141	0.00535773	0.000215692	0.000831531	-7.09224	-7.09224	-8.79834e-10	0.000206789		38.24	7.105e-05	9.468e-08				0.0142947	0.0575728	0.000313333	0.0563216	-3.9932
0.014817	0.0568671	0.00030751	-2.86704	-2.86704	0.00539295	0.000219545	0.000842603	-7.07902	-7.07902	-8.99477e-10	0.000208628		38.73	7.172e-05	9.671e-08				0.0144253	0.0569953	0.000314092	0.0561984	-2.53715
0.0149476	0.0563108	0.000299713	-2.87687	-2.87687	0.00530836	0.000223432	0.000841714	-7.08007	-7.08007	-9.06448e-10	0.000210466		39.22	7.237e-05	9.844e-08				0.0145559	0.0567987	0.000311069	0.0560743	-2.32874
0.0150782	0.0566607	0.0003005	-2.87067	-2.87067	0.00528949	0.000227353	0.000854344	-7.06518	-7.06518	-9.28087e-10	0.000212305		39.71	7.3e-05	9.985e-08				0.0146865	0.0566189	0.000304163	0.0559494	-2.20112
0.0152088	0.0562059	0.000298397	-2.87873	-2.87873	0.00529495	0.000231309	0.000854826	-7.06461	-7.06461	-9.36654e-10	0.000214144		40.2	7.361e-05	1.009e-07				0.014817	0.0568671	0.00030751	0.0558236	-3.39339
0.0153394	0.0558076	0.000292906	-2.88585	-2.88585	0.00523477	0.000235298	0.000856057	-7.06317	-7.06317	-9.46057e-10	0.000215983		40.69	7.42e-05	1.017e-07				0.0149476	0.0563108	0.000299713	0.0556969	-2.04829
0.01547	0.0560399	0.000294676	-2.88169	-2.88169	0.00524455	0.000239322	0.000866939	-7.05054	-7.05054	-9.6624e-10	0.000217822		41.18	7.476e-05	1.021e-07				0.0150782	0.0566607	0.0003005	0.0555695	-3.63128
0.0156006	0.0557472	0.000291618	-2.88693	-2.88693	0.00521744	0.000243379	0.000869691	-7.04737	-7.04737	-9.7749e-10	0.000219661		41.67	7.531e-05	1.021e-07				0.0152088	0.0562059	0.000298397	0.0554411	-2.56303
0.0157312	0.0558843	0.000287666	-2.88447	-2.88447	0.00513432	0.000247471	0.000879128	-7.03658	-7.03658	-9.96368e-10	0.000221499		42.16	7.583e-05	1.019e-07				0.0153394	0.0558076	0.000292906	0.055312	-1.69201
0.0158618	0.055765	0.000287307	-2.88661	-2.88661	0.00513888	0.000251597	0.000884534	-7.03045	-7.03045	-1.01082e-09	0.000223338		42.65	7.633e-05	1.014e-07				0.01547	0.0560399	0.000294676	0.055182	-2.91133
0.0159924	0.0553895	0.000282378	-2.89337	-2.89337	0.00508509	0.000255757	0.000885812	-7.02901	-7.02901	-1.02061e-09	0.000225177		43.14	7.681e-05	1.006e-07				0.0156006	0.0557472	0.000291618	0.0550512	-2.38668
0.016123	0.0551266	0.00028341	-2.89812	-2.89812	0.00512791	0.000259951	0.000888806	-7.02563	-7.02563	-1.03243e-09	0.000227016		43.63	7.727e-05	9.954e-08				0.0157312	0.0558843	0.000287666	0.0549196	-3.35354
0.0162536	0.0552887	0.000281115	-2.89519	-2.89519	0.00507161	0.00026418	0.00089864	-7.01463	-7.01463	-1.0523e-09	0.000228855		44.12	7.77e-05	9.832e-08				0.0158618	0.055765	0.000287307	0.0547872	-3.40333
0.0163842	0.0546297	0.000274044	-2.90718	-2.90718	0.00500385	0.000268442	0.000895064	-7.01862	-7.01862	-1.05654e-09	0.000230693		44.61	7.811e-05	9.694e-08				0.0159924	0.0553895	0.000282378	0.054654	-2.60466
0.0165148	0.0544642	0.000275632	-2.91021	-2.91021	0.00504803	0.000272738	0.000899465	-7.01371	-7.01371	-1.07019e-09	0.000232532		45.1	7.85e-05	9.547e-08				0.016123	0.0551266	0.00028341	0.05452	-2.14036
0.0166454	0.0542635	0.000273515	-2.9139	-2.9139	0.00502784	0.000277069	0.000903237	-7.00953	-7.00953	-1.08318e-09	0.000234371		45.59	7.887e-05	9.396e-08				0.0162536	0.0552887	0.000281115	0.0543852	-3.21399
0.016776	0.0540189	0.000269878	-2.91842	-2.91842	0.00498355	0.000281434	0.00090622	-7.00623	-7.00623	-1.09528e-09	0.00023621		46.08	7.922e-05	9.247e-08				0.0163842	0.0546297	0.000274044	0.0542496	-1.387
0.0169066	0.0544561	0.000271235	-2.91036	-2.91036	0.00496844	0.000285832	0.000920666	-6.99041	-6.99041	-1.12141e-09	0.000238049		46.57	7.955e-05	9.107e-08				0.0165148	0.0544642	0.000275632	0.0541132	-1.27344
0.0170372	0.0543627	0.000267737	-2.91208	-2.91208	0.00491292	0.000290265	0.000926187	-6.98443	-6.98443	-1.13685e-09	0.000239887		47.06	7.985e-05	8.983e-08				0.0166454	0.0542635	0.000273515	0.0539761	-1.05077
0.0171678	0.0541677	0.000267314	-2.91567	-2.91567	0.0049228	0.000294732	0.000929939	-6.98039	-6.98039	-1.1502e-09	0.000241726		47.55	8.014e-05	8.882e-08				0.016776	0.0540189	0.000269878	0.0538383	-0.669191
0.0172984	0.053991	0.000266166	-2.91894	-2.91894	0.00491771	0.000299233	0.000933956	-6.97608	-6.97608	-1.16396e-09	0.000243565		48.04	8.04e-05	8.809e-08				0.0169066	0.0544561	0.000271235	0.0536996	-2.78909
0.017429	0.0538281	0.000261117	-2.92196	-2.92196	0.00483921	0.000303769	0.000938168	-6.97158	-6.97158	-1.17803e-09	0.000245404		48.53	8.064e-05	8.771e-08				0.0170372	0.0543627	0.000267737	0.0535603	-2.99697
0.0175596	0.0534931	0.000262207	-2.9282	-2.9282	0.00488972	0.000308338	0.000939315	-6.97036	-6.97036	-1.18831e-09	0.000247243		49.02	8.086e-05	8.772e-08				0.0171678	0.0541677	0.000267314	0.0534202	-2.79634
0.0176902	0.0535442	0.000259515	-2.92725	-2.92725	0.00483504	0.000312941	0.000947205	-6.96199	-6.96199	-1.2072e-09	0.000249082		49.51	8.105e-05	8.816e-08				0.0172984	0.053991	0.000266166	0.0532793	-2.6739
0.0178207	0.0536323	0.000258098	-2.9256	-2.9256	0.00480082	0.000317579	0.000955768	-6.953	-6.953	-1.22711e-09	0.00025092		50	8.123e-05	8.903e-08				0.017429	0.0538281	0.000261117	0.0531378	-2.64364
0.0179513	0.0533552	0.000259205	-2.93078	-2.93078	0.00484634	0.000322251	0.000957797	-6.95087	-6.95087	-1.23873e-09	0.000252759		50.49	8.138e-05	9.033e-08				0.0175596	0.0534931	0.000262207	0.0529955	-1.89774
0.0180819	0.0528499	0.000251479	-2.9403	-2.9403	0.00474708	0.000326956	0.000955629	-6.95314	-6.95314	-1.24491e-09	0.000254598		50.98	8.151e-05	9.204e-08				0.0176902	0.0535442	0.000259515	0.0528525	-2.66536
0.0182125	0.0520587	0.000254207	-2.95538	-2.95538	0.0048712	0.000331696	0.000948121	-6.96103	-6.96103	-1.24405e-09	0.000256437		51.47	8.162e-05	9.412e-08				0.0178207	0.0536323	0.000258098	0.0527088	-3.5781
0.0183431	0.0524062	0.000253095	-2.94873	-2.94873	0.00481786	0.00033647	0.000961294	-6.94723	-6.94723	-1.27038e-09	0.000258276		51.96	8.171e-05	9.653e-08				0.0179513	0.0533552	0.000259205	0.0525644	-3.05087
0.0184737	0.0525865	0.000248452	-2.9453	-2.9453	0.00471351	0.000341279	0.000971469	-6.9367	-6.9367	-1.29297e-09	0.000260114		52.45	8.178e-05	9.922e-08				0.0180819	0.0528499	0.000251479	0.0524193	-1.71227
0.0186043	0.0525805	0.000252332	-2.94541	-2.94541	0.00478749	0.000346121	0.000978225	-6.92977	-6.92977	-1.31117e-09	0.000261953		52.94	8.182e-05	1.021e-07				0.0182125	0.0520587	0.000254207	0.0522736	0.845374
0.0187349	0.0517369	0.000246076	-2.96158	-2.96158	0.00474502	0.000350997	0.000969286	-6.93895	-6.93895	-1.30831e-09	0.000263792		53.43	8.184e-05	1.051e-07				0.0183431	0.0524062	0.000253095	0.0521271	-1.10275
0.0188655	0.0523403	0.000247223	-2.94999	-2.94999	0.00471226	0.000355908	0.000987427	-6.92041	-6.92041	-1.34208e-09	0.000265631		53.92	8.185e-05	1.082e-07				0.0184737	0.0525865	0.000248452	0.05198	-2.44112
0.0189961	0.0517941	0.000247598	-2.96048	-2.96048	0.00476904	0.000360852	0.000983886	-6.924	-6.924	-1.34653e-09	0.00026747		54.41	8.182e-05	1.114e-07				0.0186043	0.0525805	0.000252332	0.0518322	-2.96554
0.0191267	0.0517295	0.000240668	-2.96173	-2.96173	0.00464164	0.000365831	0.000989415	-6.9184	-6.9184	-1.3634e-09	0.000269309		54.9	8.178e-05	1.144e-07				0.0187349	0.0517369	0.000246076	0.0516838	-0.215787
0.0192573	0.0519616	0.00024345	-2.95725	-2.95725	0.00467425	0.000370844	0.00100064	-6.90712	-6.90712	-1.38829e-09	0.000271147		55.39	8.172e-05	1.174e-07				0.0188655	0.0523403	0.000247223	0.0515348	-3.25819
0.0193879	0.0514073	0.000241798	-2.96798	-2.96798	0.00469255	0.00037589	0.000996679	-6.91108	-6.91108	-1.39217e-09	0.000272986		55.88	8.163e-05	1.202e-07				0.0189961	0.0517941	0.000247598	0.0513851	-1.65187
0.0195185	0.0514408	0.000237375	-2.96732	-2.96732	0.00460391	0.000380971	0.00100405	-6.90372	-6.90372	-1.41191e-09	0.000274825		56.37	8.152e-05	1.228e-07				0.0191267	0.0517295	0.000240668	0.0512347	-2.05594
0.0196491	0.0513344	0.000240577	-2.96939	-2.96939	0.00467552	0.000386087	0.00100867	-6.89912	-6.89912	-1.4279e-09	0.000276664		56.86	8.139e-05	1.252e-07				0.0192573	0.0519616	0.00024345	0.0510838	-3.60567
0.0197797	0.0509715	0.000235908	-2.97649	-2.97649	0.00461756	0.000391236	0.0010082	-6.89959	-6.89959	-1.43672e-09	0.000278503		57.35	8.124e-05	1.273e-07				0.0193879	0.0514073	0.000241798	0.0509322	-1.96486
0.0199103	0.0508931	0.000236402	-2.97803	-2.97803	0.00463431	0.000396419	0.0010133	-6.89455	-6.89455	-1.45351e-09	0.000280341		57.84	8.106e-05	1.291e-07				0.0195185	0.0514408	0.000237375	0.05078	-2.78378
0.0200409	0.0509082	0.000236753	-2.97773	-2.97773	0.00463981	0.000401637	0.00102024	-6.88771	-6.88771	-1.47308e-09	0.00028218		58.33	8.086e-05	1.305e-07				0.0196491	0.0513344	0.000240577	0.0506272	-2.9396
0.0201715	0.050571	0.000231749	-2.98438	-2.98438	0.00457218	0.000406888	0.00102009	-6.88786	-6.88786	-1.48246e-09	0.000284019		58.82	8.064e-05	1.316e-07				0.0197797	0.0509715	0.000235908	0.0504739	-2.1093
0.0203021	0.0497933	0.000232866	-2.99987	-2.99987	0.00466575	0.000412174	0.00101091	-6.89691	-6.89691	-1.47862e-09	0.000285858		59.31	8.04e-05	1.323e-07				0.0199103	0.0508931	0.000236402	0.0503199	-2.42468
0.0204327	0.0499713	0.000231509	-2.99631	-2.99631	0.00462214	0.000417494	0.00102105	-6.88693	-6.88693	-1.50306e-09	0.000287697		59.8	8.013e-05	1.326e-07				0.0200409	0.0509082	0.000236753	0.0501654	-3.13745
0.0205633	0.049806	0.000228938	-2.99962	-2.99962	0.00458606	0.000422847	0.00102417	-6.88387	-6.88387	-1.5173e-09	0.000289536		60.29	7.984e-05	1.326e-07				0.0201715	0.050571	0.000231749	0.0500102	-2.41986
0.0206938	0.0497896	0.000230813	-2.99995	-2.99995	0.00462506	0.000428235	0.00103034	-6.87787	-6.87787	-1.53613e-09	0.000291374		60.78	7.953e-05	1.321e-07				0.0203021	0.0497933	0.000232866	0.0498546	0.263242
0.0208244	0.0495274	0.000226057	-3.00523	-3.00523	0.0045539	0.000433658	0.00103138	-6.87686	-6.87686	-1.54738e-09	0.000293213		61.27	7.92e-05	1.313e-07				0.0204327	0.0499713	0.000231509	0.0496983	-1.17922
0.020955	0.0494837	0.000226556	-3.00611	-3.00611	0.00456795	0.000439114	0.00103693	-6.87149	-6.87149	-1.56547e-09	0.000295052		61.76	7.884e-05	1.3e-07				0.0205633	0.049806	0.000228938	0.0495415	-1.15533
0.0210856	0.0488263	0.000227247	-3.01949	-3.01949	0.0046434	0.000444604	0.00102953	-6.87865	-6.87865	-1.56399e-09	0.000296891		62.25	7.846e-05	1.285e-07				0.0206938	0.0497896	0.000230813	0.0493842	-1.7564
0.0212162	0.049587	0.000223465	-3.00403	-3.00403	0.0044964	0.000450129	0.00105205	-6.85702	-6.85702	-1.60809e-09	0.00029873		62.75	7.806e-05	1.266e-07				0.0208244	0.0495274	0.000226057	0.0492264	-1.33152
0.0213468	0.0485123	0.000223405	-3.02594	-3.02594	0.00459455	0.000455687	0.00103558	-6.87279	-6.87279	-1.59266e-09	0.000300568		63.24	7.764e-05	1.244e-07				0.020955	0.0494837	0.000226556	0.049068	-1.83487
0.0214774	0.0489883	0.000221818	-3.01617	-3.01617	0.00451776	0.00046128	0.00105214	-6.85693	-6.85693	-1.62803e-09	0.000302407		63.73	7.719e-05	1.22e-07				0.0210856	0.0488263	0.000227247	0.0489091	0.364361
0.021608	0.0484428	0.000220382	-3.02737	-3.02737	0.00453901	0.000466906	0.00104675	-6.86206	-6.86206	-1.62954e-09	0.000304246		64.22	7.672e-05	1.194e-07				0.0212162	0.049587	0.000223465	0.0487496	-3.74734
0.0217386	0.0488052	0.000223038	-3.01992	-3.01992	0.00455955	0.000472567	0.00106096	-6.84858	-6.84858	-1.66163e-09	0.000306085		64.71	7.623e-05	1.167e-07				0.0213468	0.0485123	0.000223405	0.0485897	0.346456
0.0218692	0.0485511	0.000217624	-3.02514	-3.02514	0.00447235	0.000478262	0.00106177	-6.84781	-6.84781	-1.6729e-09	0.000307924		65.2	7.571e-05	1.138e-07				0.0214774	0.0489883	0.000221818	0.0484293	-2.52008
0.0219998	0.0475419	0.000217657	-3.04614	-3.04614	0.00456777	0.000483991	0.00104591	-6.86287	-6.86287	-1.65775e-09	0.000309763		65.69	7.518e-05	1.11e-07				0.021608	0.0484428	0.000220382	0.0482684	-0.791353
0.0221304	0.0477619	0.000217202	-3.04153	-3.04153	0.00453729	0.000489755	0.00105699	-6.85233	-6.85233	-1.68525e-09	0.000311601		66.18	7.462e-05	1.082e-07				0.0217386	0.0488052	0.000223038	0.048107	-3.13041
0.022261	0.0477292	0.000213918	-3.04221	-3.04221	0.0044719	0.000495552	0.0010625	-6.84713	-6.84713	-1.70404e-09	0.00031344		66.67	7.404e-05	1.056e-07				0.0218692	0.0485511	0.000217624	0.0479451	-2.78462
0.0223916	0.0472769	0.000215207	-3.05173	-3.05173	0.00454172	0.000501383	0.00105861	-6.8508	-6.8508	-1.70775e-09	0.000315279		67.16	7.343e-05	1.033e-07				0.0219998	0.0475419	0.000217657	0.0477827	1.10633
0.0225222	0.0476444	0.000213422	-3.04399	-3.04399	0.00446947	0.000507249	0.00107306	-6.83724	-6.83724	-1.74116e-09	0.000317118		67.65	7.281e-05	1.013e-07				0.0221304	0.0477619	0.000217202	0.0476199	-0.653769
0.0226528	0.0471435	0.000211657	-3.05456	-3.05456	0.00447958	0.000513149	0.00106793	-6.84203	-6.84203	-1.74289e-09	0.000318957		68.14	7.216e-05	9.982e-08				0.022261	0.0477292	0.000213918	0.0474567	-1.27385
0.0227834	0.0466682	0.000212776	-3.06469	-3.06469	0.00454897	0.000519082	0.00106326	-6.84642	-6.84642	-1.74527e-09	0.000320795		68.63	7.15e-05	9.884e-08				0.0223916	0.0472769	0.000215207	0.047293	0.0748117
0.022914	0.0468059	0.000208548	-3.06175	-3.06175	0.0044457	0.00052505	0.00107251	-6.83775	-6.83775	-1.77054e-09	0.000322634		69.12	7.081e-05	9.846e-08				0.0225222	0.0476444	0.000213422	0.0471288	-2.41587
0.0230446	0.0465457	0.000210279	-3.06732	-3.06732	0.00450751	0.000531052	0.00107263	-6.83765	-6.83765	-1.78083e-09	0.000324473		69.61	7.01e-05	9.873e-08				0.0226528	0.0471435	0.000211657	0.0469642	-0.847125
0.0231752	0.046353	0.000209502	-3.07147	-3.07147	0.00450952	0.000537088	0.00107424	-6.83614	-6.83614	-1.79361e-09	0.000326312		70.1	6.938e-05	9.968e-08				0.0227834	0.0466682	0.000212776	0.0467992	0.615671
0.0233058	0.0462132	0.000207804	-3.07449	-3.07449	0.00448656	0.000543158	0.00107703	-6.83354	-6.83354	-1.80841e-09	0.000328151		70.59	6.863e-05	1.013e-07				0.022914	0.0468059	0.000208548	0.0466338	-0.82523
0.0234364	0.0465297	0.000208332	-3.06766	-3.06766	0.0044674	0.000549263	0.00109049	-6.82113	-6.82113	-1.84126e-09	0.00032999		71.08	6.786e-05	1.035e-07				0.0230446	0.0465457	0.000210279	0.046468	-0.369509
0.023567	0.0457965	0.000205172	-3.08355	-3.08355	0.00447007	0.000555401	0.00107928	-6.83146	-6.83146	-1.8325e-09	0.000331828		71.57	6.708e-05	1.064e-07				0.0231752	0.046353	0.000209502	0.0463018	-0.244389
0.0236975	0.0456627	0.000206138	-3.08647	-3.08647	0.0045042	0.000561574	0.00108209	-6.82886	-6.82886	-1.84745e-09	0.000333667		72.06	6.627e-05	1.097e-07				0.0233058	0.0462132	0.000207804	0.0461352	-0.375354
0.0238281	0.0459252	0.000205209	-3.08074	-3.08074	0.00445838	0.00056778	0.00109431	-6.81763	-6.81763	-1.87861e-09	0.000335506		72.55	6.545e-05	1.135e-07				0.0234364	0.0465297	0.000208332	0.0459681	-2.6957
0.0239587	0.0453142	0.00020164	-3.09413	-3.09413	0.00443995	0.000574021	0.00108567	-6.82556	-6.82556	-1.87399e-09	0.000337345		73.04	6.461e-05	1.176e-07				0.023567	0.0457965	0.000205172	0.0458008	0.020958
0.0240893	0.0453253	0.000203937	-3.09389	-3.09389	0.00448932	0.000580296	0.00109186	-6.81988	-6.81988	-1.89494e-09	0.000339184		73.53	6.375e-05	1.22e-07				0.0236975	0.0456627	0.000206138	0.045633	-0.144078
0.0242199	0.0451225	0.000200607	-3.09837	-3.09837	0.00443598	0.000586605	0.00109286	-6.81895	-6.81895	-1.90697e-09	0.000341022		74.02	6.288e-05	1.266e-07				0.0238281	0.0459252	0.000205209	0.0454649	-2.24308
0.0243505	0.0448411	0.000200141	-3.10463	-3.10463	0.00445341	0.000592948	0.0010919	-6.81983	-6.81983	-1.91557e-09	0.000342861		74.51	6.199e-05	1.312e-07				0.0239587	0.0453142	0.00020164	0.0452964	-0.0882761
0.0244811	0.044599	0.000200366	-3.11004	-3.11004	0.00448255	0.000599325	0.00109183	-6.8199	-6.8199	-1.92572e-09	0.0003447		75	6.109e-05	1.359e-07				0.0240893	0.0453253	0.000203937	0.0451276	-0.969417
0.0246117	0.0445868	0.000197178	-3.11032	-3.11032	0.00441259	0.000605737	0.00109736	-6.81485	-6.81485	-1.94579e-09	0.000346539		75.49	6.017e-05	1.405e-07				0.0242199	0.0451225	0.000200607	0.0449584	-0.818017
0.0247423	0.0443017	0.000198881	-3.11673	-3.11673	0.00447919	0.000612182	0.00109613	-6.81597	-6.81597	-1.95392e-09	0.000348378		75.98	5.924e-05	1.449e-07				0.0243505	0.0448411	0.000200141	0.0447889	-0.260816
0.0248729	0.0438588	0.000197169	-3.12678	-3.12678	0.00448547	0.000618662	0.0010909	-6.82076	-6.82076	-1.95486e-09	0.000350216		76.47	5.83e-05	1.492e-07				0.0244811	0.044599	0.000200366	0.0446191	0.100316
0.0250035	0.0442051	0.000195174	-3.11892	-3.11892	0.00440547	0.000625175	0.00110528	-6.80765	-6.80765	-1.99104e-09	0.000352055		76.96	5.734e-05	1.533e-07				0.0246117	0.0445868	0.000197178	0.044449	-0.698861
0.0251341	0.0437575	0.00019639	-3.12909	-3.12909	0.0044781	0.000631723	0.00109981	-6.81262	-6.81262	-1.99152e-09	0.000353894		77.45	5.637e-05	1.571e-07				0.0247423	0.0443017	0.000198881	0.0442785	-0.116653
0.0252647	0.0434564	0.000193245	-3.136	-3.136	0.00443701	0.000638305	0.00109791	-6.81434	-6.81434	-1.99842e-09	0.000355733		77.94	5.539e-05	1.606e-07				0.0248729	0.0438588	0.000197169	0.0441078	1.26288
0.0253953	0.0435182	0.000193767	-3.13458	-3.13458	0.00444267	0.000644921	0.00110516	-6.80777	-6.80777	-2.02201e-09	0.000357572		78.43	5.44e-05	1.638e-07				0.0250035	0.0442051	0.000195174	0.0439367	-1.37518
0.0255259	0.0430513	0.000193966	-3.14536	-3.14536	0.00449534	0.000651571	0.00109892	-6.81343	-6.81343	-2.02094e-09	0.000359411		78.92	5.341e-05	1.666e-07				0.0251341	0.0437575	0.00019639	0.0437654	0.0402261
0.0256565	0.0429141	0.000189615	-3.14855	-3.14855	0.00440875	0.000658255	0.00110102	-6.81151	-6.81151	-2.03516e-09	0.000361249		79.41	5.24e-05	1.691e-07				0.0252647	0.0434564	0.000193245	0.0435938	0.711015
0.0257871	0.0426725	0.000191541	-3.1542	-3.1542	0.00447858	0.000664973	0.0011004	-6.81208	-6.81208	-2.04436e-09	0.000363088		79.9	5.139e-05	1.711e-07				0.0253953	0.0435182	0.000193767	0.0434219	-0.496989
0.0259177	0.042462	0.000190554	-3.15915	-3.15915	0.0044776	0.000671726	0.00110052	-6.81198	-6.81198	-2.05493e-09	0.000364927		80.39	5.037e-05	1.728e-07				0.0255259	0.0430513	0.000193966	0.0432498	1.02338
0.0260483	0.0426354	0.000189008	-3.15507	-3.15507	0.00442333	0.000678512	0.00111058	-6.80287	-6.80287	-2.08417e-09	0.000366766		80.88	4.934e-05	1.74e-07				0.0256565	0.0429141	0.000189615	0.0430774	0.861219
0.0261789	0.0424251	0.000189961	-3.16002	-3.16002	0.00446757	0.000685333	0.00111064	-6.80282	-6.80282	-2.09474e-09	0.000368605		81.37	4.832e-05	1.749e-07				0.0257871	0.0426725	0.000191541	0.0429047	1.21227
0.0263095	0.0419608	0.000187457	-3.17102	-3.17102	0.00445748	0.000692188	0.00110397	-6.80885	-6.80885	-2.09254e-09	0.000370443		81.86	4.728e-05	1.754e-07				0.0259177	0.042462	0.000190554	0.0427319	1.4164
0.0264401	0.0420985	0.000187819	-3.16774	-3.16774	0.0044515	0.000699076	0.00111309	-6.80062	-6.80062	-2.1203e-09	0.000372282		82.35	4.625e-05	1.755e-07				0.0260483	0.0426354	0.000189008	0.0425587	-0.405803
0.0265707	0.042052	0.000188143	-3.16885	-3.16885	0.00446408	0.000705999	0.00111735	-6.7968	-6.7968	-2.13893e-09	0.000374121		82.84	4.521e-05	1.753e-07				0.0261789	0.0424251	0.000189961	0.0423854	-0.20899
0.0267012	0.042021	0.000184395	-3.16959	-3.16959	0.00437856	0.000712957	0.00112201	-6.79263	-6.79263	-2.15841e-09	0.00037596		83.33	4.418e-05	1.748e-07				0.0263095	0.0419608	0.000187457	0.0422118	1.33897
0.0268318	0.0414152	0.000186214	-3.18411	-3.18411	0.00448619	0.000719948	0.00111125	-6.80227	-6.80227	-2.14816e-09	0.000377799		83.82	4.314e-05	1.74e-07				0.0264401	0.0420985	0.000187819	0.042038	-0.322119
0.0269624	0.0413179	0.000183941	-3.18646	-3.18646	0.00444197	0.000726973	0.00111403	-6.79977	-6.79977	-2.16402e-09	0.000379638		84.31	4.211e-05	1.73e-07				0.0265707	0.042052	0.000188143	0.0418641	-0.998708
0.027093	0.0407055	0.000181866	-3.20139	-3.20139	0.0044579	0.000734032	0.00110284	-6.80987	-6.80987	-2.15265e-09	0.000381476		84.8	4.107e-05	1.717e-07				0.0267012	0.042021	0.000184395	0.0416899	-1.7956
0.0272236	0.0410612	0.000184368	-3.19269	-3.19269	0.00448003	0.000741126	0.00111783	-6.79636	-6.79636	-2.19245e-09	0.000383315		85.29	4.004e-05	1.703e-07				0.0268318	0.0414152	0.000186214	0.0415155	0.538628
0.0273542	0.0405973	0.000179978	-3.20405	-3.20405	0.00442345	0.000748254	0.00111051	-6.80294	-6.80294	-2.18852e-09	0.000385154		85.78	3.902e-05	1.688e-07				0.0269624	0.0413179	0.000183941	0.041341	0.125584
0.0274848	0.0405039	0.000181325	-3.20636	-3.20636	0.00446674	0.000755415	0.00111324	-6.80048	-6.80048	-2.20439e-09	0.000386993		86.27	3.8e-05	1.673e-07				0.027093	0.0407055	0.000181866	0.0411663	2.53373
0.0276154	0.0399163	0.000181081	-3.22097	-3.22097	0.00452626	0.000762611	0.00110231	-6.81035	-6.81035	-2.1931e-09	0.000388832		86.76	3.699e-05	1.658e-07				0.0272236	0.0410612	0.000184368	0.0409914	-0.378591
0.027746	0.0400719	0.000177847	-3.21708	-3.21708	0.00442838	0.000769841	0.00111184	-6.80174	-6.80174	-2.22252e-09	0.00039067		87.25	3.598e-05	1.643e-07				0.0273542	0.0405973	0.000179978	0.0408163	1.21682
0.0278766	0.0399456	0.000180274	-3.22024	-3.22024	0.00450283	0.000777105	0.00111355	-6.8002	-6.8002	-2.23642e-09	0.000392509		87.75	3.499e-05	1.63e-07				0.0274848	0.0405039	0.000181325	0.0406411	0.756652
0.0280072	0.0398307	0.000178058	-3.22312	-3.22312	0.00446041	0.000784403	0.00111555	-6.79841	-6.79841	-2.25093e-09	0.000394348		88.24	3.4e-05	1.618e-07				0.0276154	0.0399163	0.000181081	0.0404658	3.03455
0.0281378	0.039622	0.000176974	-3.22837	-3.22837	0.00445661	0.000791736	0.00111488	-6.79901	-6.79901	-2.26007e-09	0.000396187		88.73	3.302e-05	1.609e-07				0.027746	0.0400719	0.000177847	0.0402904	1.22858
0.0282684	0.0398865	0.000178848	-3.22172	-3.22172	0.0044739	0.000799102	0.00112753	-6.78773	-6.78773	-2.29633e-09	0.000398026		89.22	3.205e-05	1.603e-07				0.0278766	0.0399456	0.000180274	0.0401148	0.938571
0.028399	0.0390541	0.000174826	-3.24281	-3.24281	0.00446652	0.000806503	0.0011091	-6.80421	-6.80421	-2.26923e-09	0.000399865		89.71	3.11e-05	1.599e-07				0.0280072	0.0398307	0.000178058	0.039939	0.608229
0.0285296	0.038915	0.000175239	-3.24638	-3.24638	0.00449301	0.000813937	0.00111023	-6.80319	-6.80319	-2.28199e-09	0.000401703		90.2	3.016e-05	1.599e-07				0.0281378	0.039622	0.000176974	0.0397632	0.797857
0.0286602	0.0391073	0.000175768	-3.24145	-3.24145	0.00448444	0.000821406	0.00112082	-6.79369	-6.79369	-2.31431e-09	0.000403542		90.69	2.923e-05	1.603e-07				0.0282684	0.0398865	0.000178848	0.0395873	-1.67293
0.0287908	0.0390034	0.0001733	-3.24411	-3.24411	0.00443336	0.000828909	0.00112294	-6.79181	-6.79181	-2.32924e-09	0.000405381		91.18	2.832e-05	1.61e-07				0.028399	0.0390541	0.000174826	0.0394113	2.04317
0.0289214	0.0384631	0.000174121	-3.25806	-3.25806	0.00451675	0.000836446	0.00111241	-6.80123	-6.80123	-2.31786e-09	0.00040722		91.67	2.742e-05	1.62e-07				0.0285296	0.038915	0.000175239	0.0392351	1.82665
0.029052	0.0380859	0.000172662	-3.26791	-3.26791	0.00452324	0.000844017	0.00110647	-6.80658	-6.80658	-2.3159e-09	0.000409059		92.16	2.654e-05	1.634e-07				0.0286602	0.0391073	0.000175768	0.0390589	-0.275363
0.0291826	0.0382136	0.000171919	-3.26456	-3.26456	0.00448881	0.000851622	0.00111517	-6.79875	-6.79875	-2.34461e-09	0.000410897		92.65	2.567e-05	1.651e-07				0.0287908	0.0390034	0.0001733	0.0388827	-0.69648
0.0293132	0.038377	0.00017312	-3.2603	-3.2603	0.00450089	0.000859261	0.00112495	-6.79002	-6.79002	-2.37575e-09	0.000412736		93.14	2.482e-05	1.671e-07				0.0289214	0.0384631	0.000174121	0.0387063	1.39673
0.0294438	0.0378612	0.000170022	-3.27383	-3.27383	0.00448061	0.000866935	0.00111478	-6.7991	-6.7991	-2.36475e-09	0.000414575		93.63	2.399e-05	1.692e-07				0.029052	0.0380859	0.000172662	0.0385299	2.5715
0.0295743	0.0376219	0.000170357	-3.28017	-3.28017	0.00451791	0.000874642	0.00111264	-6.80102	-6.80102	-2.3707e-09	0.000416414		94.12	2.318e-05	1.715e-07				0.0291826	0.0382136	0.000171919	0.0383535	0.813755
0.0297049	0.037584	0.000169829	-3.28118	-3.28118	0.00450847	0.000882384	0.00111643	-6.79762	-6.79762	-2.38927e-09	0.000418253		94.61	2.239e-05	1.739e-07				0.0293132	0.038377	0.00017312	0.0381769	-1.15585
0.0298355	0.0374178	0.000168157	-3.28561	-3.28561	0.00448397	0.000890159	0.00111638	-6.79766	-6.79766	-2.39967e-09	0.000420092		95.1	2.161e-05	1.764e-07				0.0294438	0.0378612	0.000170022	0.0380004	0.818718
0.0299661	0.0368404	0.000168413	-3.30116	-3.30116	0.004561	0.000897969	0.00110396	-6.80885	-6.80885	-2.38337e-09	0.00042193		95.59	2.086e-05	1.788e-07				0.0295743	0.0376219	0.000170357	0.0378238	1.18516
0.0300967	0.0367735	0.000166755	-3.30298	-3.30298	0.0045244	0.000905813	0.00110676	-6.80632	-6.80632	-2.39982e-09	0.000423769		96.08	2.013e-05	1.812e-07				0.0297049	0.037584	0.000169829	0.0376472	0.372139
0.0302273	0.0364156	0.000165824	-3.31276	-3.31276	0.00454332	0.000913691	0.00110075	-6.81177	-6.81177	-2.39713e-09	0.000425608		96.57	1.941e-05	1.834e-07				0.0298355	0.0374178	0.000168157	0.0374706	0.313992
0.0303579	0.036424	0.00016706	-3.31253	-3.31253	0.00457605	0.000921603	0.00110576	-6.80723	-6.80723	-2.41845e-09	0.000427447		97.06	1.872e-05	1.855e-07				0.0299661	0.0368404	0.000168413	0.037294	2.69338
0.0304885	0.0366846	0.000164287	-3.3054	-3.3054	0.00446837	0.00092955	0.00111846	-6.7958	-6.7958	-2.45675e-09	0.000429286		97.55	1.805e-05	1.873e-07				0.0300967	0.0367735	0.000166755	0.0371174	2.06231
0.0306191	0.0362384	0.000166145	-3.31764	-3.31764	0.0045743	0.00093753	0.00110959	-6.80377	-6.80377	-2.44771e-09	0.000431124		98.04	1.741e-05	1.888e-07				0.0302273	0.0364156	0.000165824	0.0369407	3.16661
0.0307497	0.0359676	0.000164536	-3.32514	-3.32514	0.00456413	0.000945545	0.00110599	-6.80701	-6.80701	-2.45019e-09	0.000432963		98.53	1.678e-05	1.901e-07				0.0303579	0.036424	0.00016706	0.0367641	2.0358
0.0308803	0.0358349	0.000163012	-3.32883	-3.32883	0.00453866	0.000953593	0.00110659	-6.80647	-6.80647	-2.46192e-09	0.000434802		99.02	1.618e-05	1.91e-07				0.0304885	0.0366846	0.000164287	0.0365875	-0.591039
0.0310109	0.0355117	0.000164035	-3.33789	-3.33789	0.00460855	0.000961676	0.00110125	-6.81131	-6.81131	-2.4604e-09	0.000436641		99.51	1.559e-05	1.915e-07				0.0306191	0.0362384	0.000166145	0.036411	1.03885
0.0311415	0.0352833	0.000161559	-3.34435	-3.34435	0.00456846	0.000969793	0.00109877	-6.81356	-6.81356	-2.46521e-09	0.00043848		100	1.503e-05	1.916e-07				0.0307497	0.0359676	0.000164536	0.0362344	1.62153
0.0312721	0.0349959	0.000161846	-3.35252	-3.35252	0.00461405	0.000977944	0.00109439	-6.81755	-6.81755	-2.46568e-09	0.000440319		100.5	1.45e-05	1.913e-07				0.0308803	0.0358349	0.000163012	0.0360579	1.368
0.0314027	0.035274	0.000162231	-3.34461	-3.34461	0.00458862	0.000986129	0.0011077	-6.80547	-6.80547	-2.50607e-09	0.000442157		101	1.398e-05	1.907e-07				0.0310109	0.0355117	0.000164035	0.0358815	2.2544
0.0315333	0.0351841	0.000160003	-3.34716	-3.34716	0.00453728	0.000994348	0.00110947	-6.80387	-6.80387	-2.52052e-09	0.000443996		101.5	1.348e-05	1.896e-07				0.0311415	0.0352833	0.000161559	0.0357051	2.61081
0.0316639	0.0351267	0.000161264	-3.34879	-3.34879	0.00458042	0.0010026	0.00111225	-6.80137	-6.80137	-2.5373e-09	0.000445835		102	1.301e-05	1.881e-07				0.0312721	0.0349959	0.000161846	0.0355287	3.29202
0.0317945	0.0346217	0.000158837	-3.36327	-3.36327	0.0045773	0.00101089	0.00110078	-6.81174	-6.81174	-2.52149e-09	0.000447674		102.5	1.256e-05	1.863e-07				0.0314027	0.035274	0.000162231	0.0353525	0.483878
0.0319251	0.0344292	0.000159028	-3.36885	-3.36885	0.00460835	0.00101921	0.00109915	-6.81321	-6.81321	-2.52811e-09	0.000449513		102.9	1.213e-05	1.841e-07				0.0315333	0.0351841	0.000160003	0.0351763	-0.0487491
0.0320557	0.0345697	0.000159532	-3.36478	-3.36478	0.00460418	0.00102757	0.00110815	-6.80506	-6.80506	-2.55924e-09	0.000451351		103.4	1.172e-05	1.816e-07				0.0316639	0.0351267	0.000161264	0.0350001	-0.785048
0.0321863	0.0339871	0.00015658	-3.38177	-3.38177	0.00459646	0.00103596	0.00109392	-6.81799	-6.81799	-2.53665e-09	0.00045319		103.9	1.133e-05	1.788e-07				0.0317945	0.0346217	0.000158837	0.0348241	1.27426
0.0323169	0.0339298	0.000158297	-3.38346	-3.38346	0.00465458	0.00104438	0.0010965	-6.81563	-6.81563	-2.55297e-09	0.000455029		104.4	1.095e-05	1.759e-07				0.0319251	0.0344292	0.000159028	0.0346482	1.37712
0.0324475	0.0338322	0.000156944	-3.38634	-3.38634	0.00462817	0.00105284	0.00109777	-6.81448	-6.81448	-2.56624e-09	0.000456868		104.9	1.06e-05	1.728e-07				0.0320557	0.0345697	0.000159532	0.0344723	-0.610536
0.032578	0.0336915	0.000155174	-3.39051	-3.39051	0.00459516	0.00106133	0.0010976	-6.81463	-6.81463	-2.57618e-09	0.000458707		105.4	1.027e-05	1.697e-07				0.0321863	0.0339871	0.00015658	0.0342966	1.97663
0.0327086	0.0336179	0.000156829	-3.3927	-3.3927	0.0046542	0.00106986	0.0010996	-6.81281	-6.81281	-2.5912e-09	0.000460545		105.9	9.951e-06	1.666e-07				0.0323169	0.0339298	0.000158297	0.0341209	1.20722
0.0328392	0.0330595	0.000153622	-3.40945	-3.40945	0.00463607	0.00107842	0.00108565	-6.82558	-6.82558	-2.56855e-09	0.000462384		106.4	9.651e-06	1.637e-07				0.0324475	0.0338322	0.000156944	0.0339454	0.721276
0.0329698	0.0329854	0.000154686	-3.41169	-3.41169	0.00467857	0.00108701	0.00108752	-6.82385	-6.82385	-2.58322e-09	0.000464223		106.9	9.367e-06	1.61e-07				0.032578	0.0336915	0.000155174	0.03377	0.505884
0.0331004	0.0329753	0.000155175	-3.412	-3.412	0.00469476	0.00109564	0.0010915	-6.82021	-6.82021	-2.60292e-09	0.000466062		107.4	9.099e-06	1.587e-07				0.0327086	0.0336179	0.000156829	0.0335948	-0.147294
0.033231	0.0327935	0.000151531	-3.41752	-3.41752	0.00461012	0.0011043	0.00108976	-6.8218	-6.8218	-2.60904e-09	0.000467901		107.8	8.846e-06	1.568e-07				0.0328392	0.0330595	0.000153622	0.0334196	2.34407
0.0333616	0.0326527	0.00015333	-3.42183	-3.42183	0.00468479	0.001113	0.00108935	-6.82218	-6.82218	-2.6183e-09	0.00046974		108.3	8.606e-06	1.554e-07				0.0329698	0.0329854	0.000154686	0.0332447	1.6763
0.0334922	0.0324114	0.000152084	-3.42925	-3.42925	0.00468133	0.00112173	0.00108553	-6.82569	-6.82569	-2.61933e-09	0.000471578		108.8	8.378e-06	1.547e-07				0.0331004	0.0329753	0.000155175	0.0330698	0.60899
0.0336228	0.0322014	0.000150891	-3.43575	-3.43575	0.00467491	0.00113049	0.0010827	-6.8283	-6.8283	-2.6227e-09	0.000473417		109.3	8.163e-06	1.547e-07				0.033231	0.0327935	0.000151531	0.0328952	0.67115
0.0337534	0.0315714	0.000152567	-3.4555	-3.4555	0.0048208	0.00113929	0.00106564	-6.84418	-6.84418	-2.5914e-09	0.000475256		109.8	7.958e-06	1.555e-07				0.0333616	0.0326527	0.00015333	0.0327207	0.443488
0.033884	0.0316842	0.000151591	-3.45194	-3.45194	0.00477303	0.00114813	0.00107359	-6.83675	-6.83675	-2.62082e-09	0.000477095		110.3	7.762e-06	1.57e-07				0.0334922	0.0324114	0.000152084	0.0325463	0.88701
0.0340146	0.0312462	0.000152957	-3.46586	-3.46586	0.00488328	0.00115699	0.00106283	-6.84682	-6.84682	-2.60455e-09	0.000478934		110.8	7.575e-06	1.592e-07				0.0336228	0.0322014	0.000150891	0.0323722	1.13194
0.0341452	0.031486	0.000154429	-3.45821	-3.45821	0.0048927	0.00116589	0.0010751	-6.83535	-6.83535	-2.64473e-09	0.000480772		111.3	7.396e-06	1.62e-07				0.0337534	0.0315714	0.000152567	0.0321982	4.10836
0.0342758	0.0311374	0.000152001	-3.46935	-3.46935	0.00486974	0.00117483	0.00106726	-6.84266	-6.84266	-2.6355e-09	0.000482611		111.8	7.222e-06	1.655e-07				0.033884	0.0316842	0.000151591	0.0320244	2.2442
0.0344064	0.0313457	0.000154307	-3.46268	-3.46268	0.00491067	0.0011838	0.00107849	-6.83219	-6.83219	-2.67338e-09	0.00048445		112.3	7.054e-06	1.695e-07				0.0340146	0.0312462	0.000152957	0.0318508	3.95274
0.034537	0.0308328	0.000153115	-3.47918	-3.47918	0.00495369	0.0011928	0.00106487	-6.8449	-6.8449	-2.64964e-09	0.000486289		112.7	6.889e-06	1.738e-07				0.0341452	0.031486	0.000154429	0.0316774	1.2394
0.0346676	0.0304824	0.000152057	-3.49061	-3.49061	0.00497595	0.00120184	0.00105675	-6.85256	-6.85256	-2.63938e-09	0.000488128		113.2	6.727e-06	1.784e-07				0.0342758	0.0311374	0.000152001	0.0315042	2.41314
0.0347982	0.0301879	0.000153302	-3.50031	-3.50031	0.00506541	0.00121091	0.00105048	-6.8585	-6.8585	-2.63361e-09	0.000489967		113.7	6.566e-06	1.83e-07				0.0344064	0.0313457	0.000154307	0.0313312	-0.0939685
0.0349288	0.0301662	0.000150884	-3.50103	-3.50103	0.00498929	0.00122002	0.00105367	-6.85548	-6.85548	-2.65151e-09	0.000491805		114.2	6.404e-06	1.877e-07				0.034537	0.0308328	0.000153115	0.0311585	2.12716
0.0350594	0.0295996	0.000151725	-3.51999	-3.51999	0.00511282	0.00122916	0.00103774	-6.87071	-6.87071	-2.62119e-09	0.000493644		114.7	6.241e-06	1.921e-07				0.0346676	0.0304824	0.000152057	0.0309859	3.31126
0.03519	0.0294655	0.00015487	-3.52454	-3.52454	0.00524221	0.00123833	0.00103689	-6.87153	-6.87153	-2.6288e-09	0.000495483		115.2	6.076e-06	1.962e-07				0.0347982	0.0301879	0.000153302	0.0308136	4.08149
0.0353206	0.0298205	0.000154082	-3.51256	-3.51256	0.00515368	0.00124754	0.00105328	-6.85585	-6.85585	-2.68025e-09	0.000497322		115.7	5.906e-06	1.998e-07				0.0349288	0.0301662	0.000150884	0.0306416	3.15076
0.0354511	0.0295356	0.000156657	-3.52216	-3.52216	0.00528999	0.00125678	0.00104707	-6.86176	-6.86176	-2.67431e-09	0.000499161		116.2	5.73e-06	2.027e-07				0.0350594	0.0295996	0.000151725	0.0304697	5.73472
0.0355817	0.0294264	0.00015613	-3.52586	-3.52586	0.00529175	0.00126606	0.00104704	-6.86179	-6.86179	-2.68409e-09	0.000500999		116.7	5.547e-06	2.049e-07				0.03519	0.0294655	0.00015487	0.0302982	5.37677
0.0357123	0.0292201	0.000156519	-3.5329	-3.5329	0.00534226	0.00127537	0.00104352	-6.86516	-6.86516	-2.68487e-09	0.000502838		117.2	5.356e-06	2.062e-07				0.0353206	0.0298205	0.000154082	0.0301268	1.9879
0.0358429	0.0286956	0.000157476	-3.55101	-3.55101	0.00547281	0.00128472	0.00102853	-6.87962	-6.87962	-2.656e-09	0.000504677		117.6	5.155e-06	2.065e-07				0.0354511	0.0295356	0.000156657	0.0299558	2.68229
0.0359735	0.0288994	0.000155006	-3.54393	-3.54393	0.00534931	0.00129409	0.00103961	-6.86891	-6.86891	-2.69439e-09	0.000506516		118.1	4.943e-06	2.056e-07				0.0355817	0.0294264	0.00015613	0.029785	2.2968
0.0361041	0.0287047	0.000157091	-3.55069	-3.55069	0.00545774	0.00130351	0.00103636	-6.87204	-6.87204	-2.6957e-09	0.000508355		118.6	4.718e-06	2.034e-07				0.0357123	0.0292201	0.000156519	0.0296144	2.51918
0.0362347	0.0284789	0.00015721	-3.55859	-3.55859	0.00550505	0.00131296	0.00103193	-6.87633	-6.87633	-2.69388e-09	0.000510194		119.1	4.479e-06	1.997e-07				0.0358429	0.0286956	0.000157476	0.0294442	4.75374
0.0363653	0.0283296	0.000154842	-3.56385	-3.56385	0.00545085	0.00132244	0.00103021	-6.87799	-6.87799	-2.69911e-09	0.000512032		119.6	4.224e-06	1.945e-07				0.0359735	0.0288994	0.000155006	0.0292742	2.41797
0.0364959	0.0280982	0.000157262	-3.57205	-3.57205	0.00558127	0.00133195	0.00102547	-6.8826	-6.8826	-2.69633e-09	0.000513871		120.1	3.952e-06	1.876e-07				0.0361041	0.0287047	0.000157091	0.0291045	2.54502
0.0366265	0.0279779	0.0001556	-3.57634	-3.57634	0.00554612	0.0013415	0.00102473	-6.88332	-6.88332	-2.70403e-09	0.00051571		120.6	3.662e-06	1.79e-07				0.0362347	0.0284789	0.00015721	0.0289351	2.90185
0.0367571	0.0275983	0.000155785	-3.59	-3.59	0.00562886	0.00135108	0.00101443	-6.89342	-6.89342	-2.6864e-09	0.000517549		121.1	3.353e-06	1.683e-07				0.0363653	0.0283296	0.000154842	0.028766	2.81836
0.0368877	0.0277755	0.000158178	-3.5836	-3.5836	0.00567872	0.0013607	0.00102457	-6.88348	-6.88348	-2.72289e-09	0.000519388		121.6	3.022e-06	1.557e-07				0.0364959	0.0280982	0.000157262	0.0285973	3.17368
0.0370183	0.0275846	0.000154516	-3.5905	-3.5905	0.0055859	0.00137035	0.00102113	-6.88684	-6.88684	-2.72336e-09	0.000521226		122.1	2.668e-06	1.408e-07				0.0366265	0.0279779	0.0001556	0.0284288	2.89781
0.0371489	0.0272944	0.000156738	-3.60107	-3.60107	0.00572607	0.00138004	0.00101396	-6.8939	-6.8939	-2.71376e-09	0.000523065		122.5	2.291e-06	1.237e-07				0.0367571	0.0275983	0.000155785	0.0282606	4.25137
0.0372795	0.0268002	0.00015567	-3.61935	-3.61935	0.00579173	0.00138976	0.000999098	-6.90866	-6.90866	-2.68339e-09	0.000524904		123	1.888e-06	1.042e-07				0.0368877	0.0277755	0.000158178	0.0280928	2.00597
0.0374101	0.0269194	0.000154711	-3.61491	-3.61491	0.00573074	0.00139951	0.00100706	-6.90072	-6.90072	-2.71424e-09	0.000526743		123.5	1.459e-06	8.22e-08				0.0370183	0.0275846	0.000154516	0.0279253	2.20495
0.0375407	0.0269093	0.000157119	-3.61528	-3.61528	0.00582186	0.0014093	0.00101019	-6.89761	-6.89761	-2.7322e-09	0.000528582		124	1.002e-06	5.757e-08				0.0371489	0.0272944	0.000156738	0.0277581	2.95844
0.0376713	0.026858	0.00015492	-3.61719	-3.61719	0.00575154	0.00141912	0.00101178	-6.89605	-6.89605	-2.74599e-09	0.000530421		124.5	5.164e-07	3.02e-08				0.0372795	0.0268002	0.00015567	0.0275912	5.08126
0.0378019	0.0263523	0.000155802	-3.6362	-3.6362	0.00589486	0.00142898	0.000996166	-6.9116	-6.9116	-2.713e-09	0.000532259		125	0	0				0.0374101	0.0269194	0.000154711	0.0274247	3.26609
0.0379325	0.0263691	0.000156409	-3.63556	-3.63556	0.005914	0.00143887	0.00100024	-6.90751	-6.90751	-2.73352e-09	0.000534098								0.0375407	0.0269093	0.000157119	0.0272586	2.22316
0.0380631	0.0261348	0.000154379	-3.64449	-3.64449	0.00588965	0.0014488	0.00099477	-6.913	-6.913	-2.72792e-09	0.000535937								0.0376713	0.026858	0.00015492	0.0270928	1.51562
0.0381937	0.0262692	0.000156956	-3.63936	-3.63936	0.00595713	0.00145876	0.00100332	-6.90444	-6.90444	-2.7608e-09	0.000537776								0.0378019	0.0263523	0.000155802	0.0269273	3.69058
0.0383243	0.025834	0.000155268	-3.65606	-3.65606	0.00599223	0.00146875	0.000990069	-6.91774	-6.91774	-2.73366e-09	0.000539615								0.0379325	0.0263691	0.000156409	0.0267622	2.51328
0.0384548	0.0255073	0.000155051	-3.66879	-3.66879	0.00606029	0.00147878	0.000980879	-6.92706	-6.92706	-2.71752e-09	0.000541453								0.0380631	0.0261348	0.000154379	0.0265975	2.99717
0.0385854	0.0255984	0.0001571	-3.66523	-3.66523	0.00611835	0.00148884	0.000987726	-6.92011	-6.92011	-2.74578e-09	0.000543292								0.0381937	0.0262692	0.000156956	0.0264332	1.04488
0.038716	0.0253415	0.000152362	-3.67531	-3.67531	0.00599435	0.00149893	0.000981122	-6.92681	-6.92681	-2.73665e-09	0.000545131								0.0383243	0.025834	0.000155268	0.0262692	2.8029
0.0388466	0.0253202	0.000153268	-3.67615	-3.67615	0.00603494	0.00150906	0.000983605	-6.92429	-6.92429	-2.75283e-09	0.00054697								0.0384548	0.0255073	0.000155051	0.0261056	3.85873
0.0389772	0.0251066	0.000151118	-3.68462	-3.68462	0.00600101	0.00151922	0.000978586	-6.9294	-6.9294	-2.74799e-09	0.000548809								0.0385854	0.0255984	0.0001571	0.0259424	2.18969
0.0391078	0.0248654	0.000149226	-3.69428	-3.69428	0.00598341	0.00152942	0.000972432	-6.93571	-6.93571	-2.73986e-09	0.000550648								0.038716	0.0253415	0.000152362	0.0257796	2.87539
0.0392384	0.0245635	0.000149953	-3.70649	-3.70649	0.00608615	0.00153965	0.000963833	-6.94459	-6.94459	-2.7247e-09	0.000552486								0.0388466	0.0253202	0.000153268	0.0256172	1.93778
0.039369	0.0243328	0.000147579	-3.71593	-3.71593	0.00604671	0.00154992	0.000957958	-6.95071	-6.95071	-2.71711e-09	0.000554325								0.0389772	0.0251066	0.000151118	0.0254552	2.30681
0.0394996	0.0244036	0.000148272	-3.71302	-3.71302	0.00605744	0.00156022	0.000963933	-6.94449	-6.94449	-2.74312e-09	0.000556164								0.0391078	0.0248654	0.000149226	0.0252936	2.86947
0.0396302	0.0243116	0.000148997	-3.7168	-3.7168	0.00610993	0.00157055	0.000963474	-6.94497	-6.94497	-2.75088e-09	0.000558003								0.0392384	0.0245635	0.000149953	0.0251324	3.79386
0.0397608	0.0239542	0.000145968	-3.73161	-3.73161	0.00607514	0.00158092	0.000952438	-6.95649	-6.95649	-2.72833e-09	0.000559842								0.039369	0.0243328	0.000147579	0.0249716	4.32853
0.0398914	0.0239205	0.000147592	-3.73302	-3.73302	0.00615115	0.00159132	0.000954222	-6.95461	-6.95461	-2.74242e-09	0.00056168								0.0394996	0.0244036	0.000148272	0.0248113	2.74968
0.040022	0.0238009	0.000146153	-3.73803	-3.73803	0.00612187	0.00160176	0.000952559	-6.95636	-6.95636	-2.74661e-09	0.000563519								0.0396302	0.0243116	0.000148997	0.0246513	2.27991
0.0401526	0.0234617	0.00014439	-3.75239	-3.75239	0.00613543	0.00161223	0.000942048	-6.96745	-6.96745	-2.72516e-09	0.000565358								0.0397608	0.0239542	0.000145968	0.0244918	3.683
0.0402832	0.0232078	0.000145956	-3.76327	-3.76327	0.0062694	0.00162273	0.000934884	-6.97509	-6.97509	-2.71323e-09	0.000567197								0.0398914	0.0239205	0.000147592	0.0243327	2.79283
0.0404138	0.0231613	0.000143458	-3.76527	-3.76527	0.00617476	0.00163327	0.000936036	-6.97386	-6.97386	-2.72538e-09	0.000569036								0.040022	0.0238009	0.000146153	0.0241741	2.55349
0.0405444	0.0232829	0.000144313	-3.76004	-3.76004	0.00617911	0.00164385	0.000943991	-6.96539	-6.96539	-2.75743e-09	0.000570874								0.0401526	0.0234617	0.00014439	0.0240159	3.83822
0.040675	0.0232874	0.000145015	-3.75984	-3.75984	0.00620788	0.00165445	0.000947214	-6.96199	-6.96199	-2.77575e-09	0.000572713								0.0402832	0.0232078	0.000145956	0.0238582	4.45614
0.0408056	0.0230675	0.000141742	-3.76933	-3.76933	0.00612586	0.00166509	0.000941282	-6.96827	-6.96827	-2.76723e-09	0.000574552								0.0404138	0.0231613	0.000143458	0.0237008	3.76068
0.0409362	0.0228167	0.000143743	-3.78026	-3.78026	0.00628014	0.00167577	0.000934028	-6.976	-6.976	-2.75469e-09	0.000576391								0.0405444	0.0232829	0.000144313	0.023544	1.80926
0.0410668	0.0222547	0.000141719	-3.8052	-3.8052	0.00634786	0.00168648	0.000913928	-6.99776	-6.99776	-2.70401e-09	0.00057823								0.040675	0.0232874	0.000145015	0.0233876	0.690963
0.0411974	0.0222502	0.000141695	-3.8054	-3.8054	0.00634807	0.00169722	0.000916649	-6.99479	-6.99479	-2.72068e-09	0.000580069								0.0408056	0.0230675	0.000141742	0.0232317	1.15844
0.0413279	0.022093	0.000142103	-3.81249	-3.81249	0.00641144	0.001708	0.000913058	-6.99871	-6.99871	-2.71862e-09	0.000581907								0.0409362	0.0228167	0.000143743	0.0230762	1.80531
0.0414585	0.0218381	0.000139492	-3.8241	-3.8241	0.00636724	0.00171881	0.000905376	-7.00716	-7.00716	-2.70426e-09	0.000583746								0.0410668	0.0222547	0.000141719	0.0229212	4.70297
0.0415891	0.0219251	0.000140814	-3.82012	-3.82012	0.00640197	0.00172966	0.000911846	-7.00004	-7.00004	-2.73216e-09	0.000585585								0.0411974	0.0222502	0.000141695	0.0227667	3.64515
0.0417197	0.0218515	0.000141455	-3.82349	-3.82349	0.00645261	0.00174054	0.000911639	-7.00027	-7.00027	-2.74012e-09	0.000587424								0.0413279	0.022093	0.000142103	0.0226127	3.65721
0.0418503	0.0215556	0.000139274	-3.83712	-3.83712	0.00644037	0.00175145	0.000902109	-7.01078	-7.01078	-2.71997e-09	0.000589263								0.0414585	0.0218381	0.000139492	0.0224592	4.45259
0.0419809	0.0213454	0.000140313	-3.84692	-3.84692	0.00655194	0.0017624	0.0008961	-7.01746	-7.01746	-2.71028e-09	0.000591101								0.0415891	0.0219251	0.000140814	0.0223061	2.7057
0.0421115	0.0214852	0.000138458	-3.84039	-3.84039	0.00642367	0.00177338	0.000904774	-7.00782	-7.00782	-2.74503e-09	0.00059294								0.0417197	0.0218515	0.000141455	0.0221535	2.13495
0.0422421	0.0211889	0.000138637	-3.85428	-3.85428	0.00652159	0.0017844	0.000895064	-7.01862	-7.01862	-2.72399e-09	0.000594779								0.0418503	0.0215556	0.000139274	0.0220015	3.2016
0.0423727	0.0211189	0.000139639	-3.85759	-3.85759	0.00659028	0.00179545	0.000894865	-7.01884	-7.01884	-2.7318e-09	0.000596618								0.0419809	0.0213454	0.000140313	0.0218499	3.59553
0.0425033	0.0207507	0.000136986	-3.87518	-3.87518	0.00657982	0.00180653	0.000881973	-7.03335	-7.03335	-2.70075e-09	0.000598457								0.0421115	0.0214852	0.000138458	0.0216988	1.54271
0.0426339	0.0208638	0.000137949	-3.86974	-3.86974	0.00659012	0.00181765	0.000889505	-7.02485	-7.02485	-2.73218e-09	0.000600296								0.0422421	0.0211889	0.000138637	0.0215483	2.59238
0.0427645	0.0209975	0.000138306	-3.86335	-3.86335	0.00656519	0.0018288	0.000897948	-7.0154	-7.0154	-2.76656e-09	0.000602134								0.0423727	0.0211189	0.000139639	0.0213982	2.00016
0.0428951	0.0203102	0.000135574	-3.89663	-3.89663	0.00665299	0.00183999	0.000871208	-7.04563	-7.04563	-2.69237e-09	0.000603973								0.0425033	0.0207507	0.000136986	0.0212487	3.63541
0.0430257	0.0203484	0.000137553	-3.89475	-3.89475	0.00673715	0.00185121	0.000875504	-7.04071	-7.04071	-2.71388e-09	0.000605812								0.0426339	0.0208638	0.000137949	0.0210997	1.71005
0.0431563	0.0202515	0.000135399	-3.89953	-3.89953	0.00666362	0.00186247	0.00087398	-7.04245	-7.04245	-2.71738e-09	0.000607651								0.0427645	0.0209975	0.000138306	0.0209512	-0.334765
0.0432869	0.0201891	0.000136438	-3.90261	-3.90261	0.00673527	0.00187375	0.000873923	-7.04252	-7.04252	-2.72543e-09	0.00060949								0.0428951	0.0203102	0.000135574	0.0208032	3.63639
0.0434175	0.020088	0.000136975	-3.90763	-3.90763	0.0067956	0.00188508	0.00087217	-7.04453	-7.04453	-2.72817e-09	0.000611328								0.0430257	0.0203484	0.000137553	0.0206558	2.23477
0.0435481	0.0196178	0.00013317	-3.93132	-3.93132	0.00676529	0.00189643	0.000854317	-7.06521	-7.06521	-2.68036e-09	0.000613167								0.0431563	0.0202515	0.000135399	0.0205089	1.90105
0.0436787	0.0195163	0.000134671	-3.93651	-3.93651	0.00687674	0.00190783	0.000852446	-7.0674	-7.0674	-2.68251e-09	0.000615006								0.0432869	0.0201891	0.000136438	0.0203625	1.27091
0.0438093	0.0191738	0.00013407	-3.95421	-3.95421	0.00696802	0.00191925	0.00083999	-7.08212	-7.08212	-2.65122e-09	0.000616845								0.0434175	0.020088	0.000136975	0.0202167	0.939588
0.0439399	0.019156	0.000132596	-3.95514	-3.95514	0.00689806	0.00193071	0.000841712	-7.08007	-7.08007	-2.66457e-09	0.000618684								0.0435481	0.0196178	0.00013317	0.0200714	3.40617
0.0440705	0.0192974	0.000135371	-3.94778	-3.94778	0.0069905	0.00194221	0.000850445	-7.06975	-7.06975	-2.70022e-09	0.000620523								0.0436787	0.0195163	0.000134671	0.0199266	3.04668
0.0442011	0.0191	0.000132042	-3.95807	-3.95807	0.00688941	0.00195373	0.00084424	-7.07707	-7.07707	-2.68846e-09	0.000622361								0.0438093	0.0191738	0.00013407	0.0197824	4.53942
0.0443316	0.0190633	0.000133134	-3.95999	-3.95999	0.00695951	0.00196529	0.000845107	-7.07605	-7.07605	-2.69918e-09	0.0006242								0.0439399	0.019156	0.000132596	0.0196388	3.64114
0.0444622	0.0187099	0.000133247	-3.9787	-3.9787	0.0070965	0.00197689	0.000831884	-7.09182	-7.09182	-2.66477e-09	0.000626039								0.0440705	0.0192974	0.000135371	0.0194957	1.46486
0.0445928	0.0187378	0.00013124	-3.97721	-3.97721	0.00697961	0.00198852	0.000835572	-7.08739	-7.08739	-2.68444e-09	0.000627878								0.0442011	0.0191	0.000132042	0.0193531	1.91681
0.0447234	0.0187062	0.000132908	-3.9789	-3.9789	0.0070799	0.00200019	0.000836605	-7.08616	-7.08616	-2.69564e-09	0.000629717								0.0443316	0.0190633	0.000133134	0.0192111	1.11016
0.044854	0.0183832	0.000131653	-3.99632	-3.99632	0.00713607	0.00201188	0.000824561	-7.10066	-7.10066	-2.66458e-09	0.000631555								0.0444622	0.0187099	0.000133247	0.0190697	2.70025
0.0449846	0.0179599	0.000130145	-4.01961	-4.01961	0.00722029	0.00202362	0.000807919	-7.12105	-7.12105	-2.61841e-09	0.000633394								0.0445928	0.0187378	0.00013124	0.0189288	1.45535
0.0451152	0.0179497	0.000131466	-4.02018	-4.02018	0.00729744	0.00203538	0.000809805	-7.11872	-7.11872	-2.63214e-09	0.000635233								0.0447234	0.0187062	0.000132908	0.0187885	0.619225
0.0452458	0.0178093	0.000128958	-4.02803	-4.02803	0.00721496	0.00204718	0.000805796	-7.12368	-7.12368	-2.62669e-09	0.000637072								0.044854	0.0183832	0.000131653	0.0186488	2.01742
0.0453764	0.0176002	0.000130436	-4.03985	-4.03985	0.00738373	0.00205902	0.000798634	-7.13261	-7.13261	-2.61086e-09	0.000638911								0.0449846	0.0179599	0.000130145	0.0185097	4.22452
0.045507	0.0177293	0.000130685	-4.03254	-4.03254	0.0073441	0.00207089	0.000806807	-7.12243	-7.12243	-2.64517e-09	0.00064075								0.0451152	0.0179497	0.000131466	0.0183711	3.20539
0.0456376	0.0174357	0.000128263	-4.04924	-4.04924	0.00732942	0.00208279	0.000795724	-7.13626	-7.13626	-2.61632e-09	0.000642588								0.0452458	0.0178093	0.000128958	0.0182331	3.28634
0.0457682	0.0174699	0.000129368	-4.04728	-4.04728	0.00737791	0.00209473	0.000799566	-7.13144	-7.13144	-2.63647e-09	0.000644427								0.0453764	0.0176002	0.000130436	0.0180957	3.7988
0.0458988	0.0171394	0.000127811	-4.06638	-4.06638	0.00742948	0.0021067	0.000786678	-7.14769	-7.14769	-2.60138e-09	0.000646266								0.045507	0.0177293	0.000130685	0.0179588	1.75613
0.0460294	0.0171262	0.000129768	-4.06715	-4.06715	0.0075486	0.0021187	0.000788309	-7.14562	-7.14562	-2.61419e-09	0.000648105								0.0456376	0.0174357	0.000128263	0.0178226	3.01646
0.04616	0.0170463	0.000132096	-4.07182	-4.07182	0.00771938	0.00213074	0.000786857	-7.14746	-7.14746	-2.61678e-09	0.000649944								0.0457682	0.0174699	0.000129368	0.0176869	1.67739
0.0462906	0.0170497	0.000130153	-4.07162	-4.07162	0.00760475	0.00214282	0.000789241	-7.14444	-7.14444	-2.63213e-09	0.000651782								0.0458988	0.0171394	0.000127811	0.0175518	3.22664
0.0464212	0.0166338	0.000131796	-4.09632	-4.09632	0.00789216	0.00215493	0.000772161	-7.16632	-7.16632	-2.58243e-09	0.000653621								0.0460294	0.0171262	0.000129768	0.0174173	2.24323
0.0465518	0.0166805	0.000131879	-4.09351	-4.09351	0.00787509	0.00216707	0.000776507	-7.16071	-7.16071	-2.60428e-09	0.00065546								0.04616	0.0170463	0.000132096	0.0172834	1.79491
0.0466824	0.0165405	0.000131439	-4.10194	-4.10194	0.00791509	0.00217924	0.00077215	-7.16633	-7.16633	-2.59693e-09	0.000657299								0.0462906	0.0170497	0.000130153	0.0171501	0.7714
0.046813	0.016432	0.000132841	-4.10852	-4.10852	0.00805178	0.00219145	0.000769231	-7.17012	-7.17012	-2.59435e-09	0.000659138								0.0464212	0.0166338	0.000131796	0.0170174	2.91056
0.0469436	0.016131	0.000131575	-4.12701	-4.12701	0.00812357	0.0022037	0.000757247	-7.18582	-7.18582	-2.56105e-09	0.000660977								0.0465518	0.0166805	0.000131879	0.0168853	1.55294
0.0470742	0.0159733	0.000132374	-4.13684	-4.13684	0.00825305	0.00221598	0.00075193	-7.19287	-7.19287	-2.55015e-09	0.000662815								0.0466824	0.0165405	0.000131439	0.0167538	1.62281
0.0472047	0.0162767	0.000133483	-4.11802	-4.11802	0.00816742	0.00222829	0.000768338	-7.17128	-7.17128	-2.61302e-09	0.000664654								0.046813	0.016432	0.000132841	0.0166229	1.43706
0.0473353	0.0157538	0.000131717	-4.15067	-4.15067	0.00832621	0.00224063	0.000745712	-7.20117	-7.20117	-2.54309e-09	0.000666493								0.0469436	0.016131	0.000131575	0.0164926	2.74824
0.0474659	0.015651	0.000132636	-4.15722	-4.15722	0.00843889	0.00225302	0.000742889	-7.20496	-7.20496	-2.54046e-09	0.000668332								0.0470742	0.0159733	0.000132374	0.0163629	2.94318
0.0475965	0.0158876	0.000133628	-4.14222	-4.14222	0.00837566	0.00226543	0.000756195	-7.18721	-7.18721	-2.59307e-09	0.000670171								0.0472047	0.0162767	0.000133483	0.0162338	-0.321389
0.0477271	0.0154999	0.000132616	-4.16692	-4.16692	0.00851953	0.00227788	0.000739766	-7.20918	-7.20918	-2.54369e-09	0.000672009								0.0473353	0.0157538	0.000131717	0.0161053	2.6686
0.0478577	0.0153667	0.00013403	-4.17555	-4.17555	0.00868429	0.00229036	0.000735415	-7.21508	-7.21508	-2.53566e-09	0.000673848								0.0474659	0.015651	0.000132636	0.0159774	2.46087
0.0479883	0.0151659	0.000131612	-4.18871	-4.18871	0.00864071	0.00230288	0.000727786	-7.2255	-7.2255	-2.5162e-09	0.000675687								0.0475965	0.0158876	0.000133628	0.0158502	-0.279881
0.0481189	0.0152348	0.000133128	-4.18417	-4.18417	0.00870046	0.00231543	0.000733082	-7.21825	-7.21825	-2.54141e-09	0.000677526								0.0477271	0.0154999	0.000132616	0.0157235	1.68607
0.0482495	0.014776	0.000132819	-4.21475	-4.21475	0.00894867	0.00232802	0.000712935	-7.24612	-7.24612	-2.47827e-09	0.000679365								0.0478577	0.0153667	0.00013403	0.0155975	1.722
0.0483801	0.0151124	0.000132105	-4.19224	-4.19224	0.00870351	0.00234063	0.00073114	-7.22091	-7.22091	-2.54843e-09	0.000681204								0.0479883	0.0151659	0.000131612	0.0154721	2.32654
0.0485107	0.0147234	0.00013316	-4.21832	-4.21832	0.00900345	0.00235329	0.000714243	-7.24429	-7.24429	-2.49625e-09	0.000683042								0.0481189	0.0152348	0.000133128	0.0153472	0.8443
0.0486413	0.0149915	0.000132382	-4.20027	-4.20027	0.00879171	0.00236598	0.000729206	-7.22355	-7.22355	-2.55541e-09	0.000684881								0.0482495	0.014776	0.000132819	0.0152231	3.36624
0.0487719	0.0145808	0.000132287	-4.22805	-4.22805	0.00903178	0.0023787	0.000711133	-7.24865	-7.24865	-2.49877e-09	0.00068672								0.0483801	0.0151124	0.000132105	0.0150995	-0.0976496
0.0489025	0.0143458	0.000133224	-4.2443	-4.2443	0.00924376	0.00239145	0.000701545	-7.26223	-7.26223	-2.47168e-09	0.000688559								0.0485107	0.0147234	0.00013316	0.0149765	1.90072
0.0490331	0.0142053	0.000131446	-4.25414	-4.25414	0.00921076	0.00240424	0.00069653	-7.2694	-7.2694	-2.46056e-09	0.000690398								0.0486413	0.0149915	0.000132382	0.0148542	-1.03715
0.0491637	0.0140337	0.000132719	-4.26629	-4.26629	0.00941272	0.00241707	0.000689948	-7.27889	-7.27889	-2.4438e-09	0.000692236								0.0487719	0.0145808	0.000132287	0.0147325	1.14675
0.0492943	0.0139958	0.000132185	-4.269	-4.269	0.0094003	0.00242993	0.000689913	-7.27895	-7.27895	-2.45017e-09	0.000694075								0.0489025	0.0143458	0.000133224	0.0146114	1.99363
0.0494249	0.0139491	0.000132109	-4.27234	-4.27234	0.00942622	0.00244282	0.000689432	-7.27964	-7.27964	-2.45495e-09	0.000695914								0.0490331	0.0142053	0.000131446	0.0144909	2.17276
0.0495555	0.0138619	0.000132445	-4.27861	-4.27861	0.00950925	0.00245574	0.000686933	-7.28327	-7.28327	-2.45251e-09	0.000697753								0.0491637	0.0140337	0.000132719	0.0143711	2.54221
0.0496861	0.0140977	0.000132838	-4.26174	-4.26174	0.00937856	0.00246871	0.000700459	-7.26377	-7.26377	-2.5074e-09	0.000699592								0.0492943	0.0139958	0.000132185	0.0142519	1.93744
0.0498167	0.0136879	0.000132404	-4.29124	-4.29124	0.00962658	0.0024817	0.000681885	-7.29065	-7.29065	-2.44732e-09	0.00070143								0.0494249	0.0139491	0.000132109	0.0141333	1.3943
0.0499473	0.0135739	0.000132608	-4.29961	-4.29961	0.00972193	0.00249473	0.000677979	-7.29639	-7.29639	-2.43968e-09	0.000703269								0.0495555	0.0138619	0.000132445	0.0140153	1.15822
0.0500779	0.01364	0.000131604	-4.29475	-4.29475	0.00960214	0.00250779	0.000683062	-7.28893	-7.28893	-2.4644e-09	0.000705108								0.0496861	0.0140977	0.000132838	0.013898	-1.50333
0.0502084	0.0133921	0.000132207	-4.31309	-4.31309	0.0098236	0.00252089	0.000672397	-7.30466	-7.30466	-2.43225e-09	0.000706947								0.0498167	0.0136879	0.000132404	0.0137813	0.705417
0.050339	0.013482	0.000132146	-4.3064	-4.3064	0.00975394	0.00253402	0.000678671	-7.29537	-7.29537	-2.46133e-09	0.000708786								0.0499473	0.0135739	0.000132608	0.0136652	0.688495
0.0504696	0.0130829	0.000131853	-4.33645	-4.33645	0.0100278	0.00254718	0.000660289	-7.32283	-7.32283	-2.40088e-09	0.000710625								0.0500779	0.01364	0.000131604	0.0135498	-0.68539
0.0506002	0.0131019	0.000132357	-4.335	-4.335	0.0100514	0.00256038	0.000662959	-7.3188	-7.3188	-2.41682e-09	0.000712463								0.0502084	0.0133921	0.000132207	0.013435	0.324491
0.0507308	0.012967	0.00013139	-4.34535	-4.34535	0.0100817	0.00257362	0.000657827	-7.32657	-7.32657	-2.4043e-09	0.000714302								0.050339	0.013482	0.000132146	0.0133208	-1.21986
0.0508614	0.0129163	0.000132065	-4.34927	-4.34927	0.0101728	0.00258688	0.000656941	-7.32792	-7.32792	-2.40725e-09	0.000716141								0.0504696	0.0130829	0.000131853	0.0132072	0.942717
0.050992	0.0127802	0.000132094	-4.35986	-4.35986	0.0102828	0.00260019	0.000651688	-7.33594	-7.33594	-2.39413e-09	0.00071798								0.0506002	0.0131019	0.000132357	0.0130943	-0.0574205
0.0511226	0.0126985	0.000131473	-4.36627	-4.36627	0.0103002	0.00261352	0.000649181	-7.3398	-7.3398	-2.39102e-09	0.000719819								0.0507308	0.012967	0.00013139	0.012982	0.114164
0.0512532	0.0126499	0.000131158	-4.37011	-4.37011	0.0103149	0.00262689	0.000648348	-7.34108	-7.34108	-2.39406e-09	0.000721657								0.0508614	0.0129163	0.000132065	0.0128703	-0.348313
0.0513838	0.0122326	0.000131206	-4.40365	-4.40365	0.0106688	0.0026403	0.000628558	-7.37208	-7.37208	-2.32689e-09	0.000723496								0.050992	0.0127802	0.000132094	0.0127593	-0.158221
0.0515144	0.0124673	0.000130893	-4.38465	-4.38465	0.0104442	0.00265373	0.000642246	-7.35054	-7.35054	-2.38361e-09	0.000725335								0.0511226	0.0126985	0.000131473	0.0126489	-0.377264
0.051645	0.0122124	0.000131148	-4.4053	-4.4053	0.0106817	0.00266721	0.000630709	-7.36867	-7.36867	-2.34673e-09	0.000727174								0.0512532	0.0126499	0.000131158	0.0125392	-0.84402
0.0517756	0.0122705	0.00013083	-4.40056	-4.40056	0.0106057	0.00268071	0.000635312	-7.36139	-7.36139	-2.36983e-09	0.000729013								0.0513838	0.0122326	0.000131206	0.0124301	1.50527
0.0519062	0.0119029	0.000131308	-4.43097	-4.43097	0.0109712	0.00269425	0.000617834	-7.38929	-7.38929	-2.31045e-09	0.000730852								0.0515144	0.0124673	0.000130893	0.0123216	-1.11312
0.0520368	0.0119457	0.0001304	-4.42738	-4.42738	0.0108569	0.00270783	0.000621616	-7.38319	-7.38319	-2.33044e-09	0.00073269								0.051645	0.0122124	0.000131148	0.0122138	0.010675
0.0521674	0.0118161	0.000131126	-4.43829	-4.43829	0.0110361	0.00272144	0.000616415	-7.39159	-7.39159	-2.31674e-09	0.000734529								0.0517756	0.0122705	0.00013083	0.0121066	-1.25277
0.052298	0.0118826	0.000130952	-4.43268	-4.43268	0.0109602	0.00273508	0.000621436	-7.38348	-7.38348	-2.34146e-09	0.000736368								0.0519062	0.0119029	0.000131308	0.0120001	0.740244
0.0524286	0.0112898	0.000129926	-4.48386	-4.48386	0.0114425	0.00274876	0.000591908	-7.43216	-7.43216	-2.23577e-09	0.000738207								0.0520368	0.0119457	0.0001304	0.0118942	-0.394939
0.0525592	0.0115122	0.000130117	-4.46435	-4.46435	0.0112391	0.00276247	0.000605072	-7.41016	-7.41016	-2.29119e-09	0.000740046								0.0521674	0.0118161	0.000131126	0.0117889	-0.207434
0.0526898	0.0112924	0.000130503	-4.48363	-4.48363	0.0114904	0.00277621	0.000594994	-7.42696	-7.42696	-2.25863e-09	0.000741884								0.052298	0.0118826	0.000130952	0.0116843	-1.5143
0.0528204	0.011184	0.000130113	-4.49327	-4.49327	0.0115667	0.00278999	0.000590743	-7.43413	-7.43413	-2.24805e-09	0.000743723								0.0524286	0.0112898	0.000129926	0.0115803	2.23589
0.052951	0.0109946	0.000129555	-4.51035	-4.51035	0.0117146	0.0028038	0.000582175	-7.44874	-7.44874	-2.22092e-09	0.000745562								0.0525592	0.0115122	0.000130117	0.011477	-0.270526
0.0530815	0.0108326	0.000129643	-4.5252	-4.5252	0.0118968	0.00281765	0.000575011	-7.46112	-7.46112	-2.199e-09	0.000747401								0.0526898	0.0112924	0.000130503	0.0113743	0.627572
0.0532121	0.0109656	0.000129662	-4.51299	-4.51299	0.0117551	0.00283153	0.000583503	-7.44646	-7.44646	-2.23697e-09	0.00074924								0.0528204	0.011184	0.000130113	0.0112723	0.678641
0.0533427	0.0106787	0.000129366	-4.5395	-4.5395	0.0120416	0.00284545	0.000569631	-7.47052	-7.47052	-2.18914e-09	0.000751079								0.052951	0.0109946	0.000129555	0.0111709	1.36081
0.0534733	0.010807	0.000130335	-4.52756	-4.52756	0.0119881	0.0028594	0.000577886	-7.45613	-7.45613	-2.22631e-09	0.000752917								0.0530815	0.0108326	0.000129643	0.0110701	1.83195
0.0536039	0.0106377	0.00012975	-4.54335	-4.54335	0.0121234	0.00287338	0.000570223	-7.46948	-7.46948	-2.20215e-09	0.000754756								0.0532121	0.0109656	0.000129662	0.01097	0.0339344
0.0537345	0.0105189	0.0001289	-4.55458	-4.55458	0.0121797	0.0028874	0.000565228	-7.47828	-7.47828	-2.18818e-09	0.000756595								0.0533427	0.0106787	0.000129366	0.0108705	1.48262
0.0538651	0.0104526	0.000128979	-4.5609	-4.5609	0.0122639	0.00290145	0.000563031	-7.48218	-7.48218	-2.18497e-09	0.000758434								0.0534733	0.010807	0.000130335	0.0107717	-0.270841
0.0539957	0.0104554	0.00012949	-4.56064	-4.56064	0.0123089	0.00291554	0.000564547	-7.47949	-7.47949	-2.19616e-09	0.000760273								0.0536039	0.0106377	0.00012975	0.0106735	0.275915
0.0541263	0.0102554	0.000129124	-4.57995	-4.57995	0.0125122	0.00292966	0.000555087	-7.49639	-7.49639	-2.16459e-09	0.000762111								0.0537345	0.0105189	0.0001289	0.0105759	0.442203
0.0542569	0.0102904	0.000129428	-4.57654	-4.57654	0.0124991	0.00294381	0.000558325	-7.49057	-7.49057	-2.18247e-09	0.00076395								0.0538651	0.0104526	0.000128979	0.010479	0.204684
0.0543875	0.00997341	0.000128746	-4.60783	-4.60783	0.0128263	0.002958	0.000542429	-7.51945	-7.51945	-2.12543e-09	0.000765789								0.0539957	0.0104554	0.00012949	0.0103827	-0.561433
0.0545181	0.0102106	0.000128961	-4.58433	-4.58433	0.012551	0.00297222	0.000556663	-7.49355	-7.49355	-2.18644e-09	0.000767628								0.0541263	0.0102554	0.000129124	0.010287	0.244726
0.0546487	0.0100849	0.000128487	-4.59672	-4.59672	0.0126601	0.00298648	0.000551127	-7.50355	-7.50355	-2.16988e-09	0.000769467								0.0542569	0.0102904	0.000129428	0.010192	-0.760268
0.0547793	0.00973695	0.000128277	-4.63183	-4.63183	0.0130882	0.00300077	0.000533383	-7.53627	-7.53627	-2.10504e-09	0.000771306								0.0543875	0.00997341	0.000128746	0.0100977	0.965389
0.0549099	0.00939599	0.000127898	-4.66747	-4.66747	0.0135202	0.0030151	0.000515933	-7.56953	-7.56953	-2.04103e-09	0.000773144								0.0545181	0.0102106	0.000128961	0.0100039	-1.60281
0.0550405	0.00966013	0.000129047	-4.63975	-4.63975	0.0132703	0.00302945	0.000531698	-7.53943	-7.53943	-2.1084e-09	0.000774983								0.0546487	0.0100849	0.000128487	0.00991083	-1.35477
0.0551711	0.00951591	0.000127331	-4.65479	-4.65479	0.0132921	0.00304385	0.000525003	-7.55211	-7.55211	-2.08679e-09	0.000776822								0.0547793	0.00973695	0.000128277	0.00981837	0.63472
0.0553017	0.0096966	0.000128411	-4.63598	-4.63598	0.013156	0.00305828	0.000536238	-7.53093	-7.53093	-2.13649e-09	0.000778661								0.0549099	0.00939599	0.000127898	0.00972653	2.5844
0.0554323	0.00939814	0.000128779	-4.66724	-4.66724	0.0136096	0.00307274	0.00052096	-7.55984	-7.55984	-2.08052e-09	0.0007805								0.0550405	0.00966013	0.000129047	0.00963533	-0.192178
0.0555629	0.00934187	0.000127611	-4.67325	-4.67325	0.0135677	0.00308723	0.000519061	-7.56349	-7.56349	-2.07782e-09	0.000782338								0.0551711	0.00951591	0.000127331	0.00954476	0.226575
0.0556935	0.00920566	0.000128534	-4.68794	-4.68794	0.0138659	0.00310176	0.000512695	-7.57583	-7.57583	-2.05716e-09	0.000784177								0.0553017	0.0096966	0.000128411	0.00945482	-1.88286
0.0558241	0.00916233	0.000127385	-4.69265	-4.69265	0.0138074	0.00311633	0.000511478	-7.57821	-7.57821	-2.05709e-09	0.000786016								0.0554323	0.00939814	0.000128779	0.00936551	-0.25338
0.0559547	0.00924348	0.000128178	-4.68384	-4.68384	0.0137716	0.00313092	0.000517216	-7.56705	-7.56705	-2.08503e-09	0.000787855								0.0555629	0.00934187	0.000127611	0.00927683	-0.509674
0.0560852	0.00909052	0.000127666	-4.70052	-4.70052	0.0139462	0.00314555	0.000509844	-7.58141	-7.58141	-2.06011e-09	0.000789694								0.0556935	0.00920566	0.000128534	0.00918877	-0.131405
0.0562158	0.00887829	0.000126938	-4.72415	-4.72415	0.0141963	0.00316022	0.000499101	-7.6027	-7.6027	-2.0214e-09	0.000791533								0.0558241	0.00916233	0.000127385	0.00910134	-0.478785
0.0563464	0.00898099	0.00012772	-4.71265	-4.71265	0.014121	0.00317492	0.000506047	-7.58888	-7.58888	-2.05429e-09	0.000793371								0.0559547	0.00924348	0.000128178	0.00901453	-1.78619
0.056477	0.00899325	0.000128688	-4.71128	-4.71128	0.014208	0.00318966	0.000507912	-7.5852	-7.5852	-2.06664e-09	0.00079521								0.0560852	0.00909052	0.000127666	0.00892834	-1.27035
0.0566076	0.0089592	0.000126314	-4.71507	-4.71507	0.0140003	0.00320442	0.000507159	-7.58669	-7.58669	-2.06835e-09	0.000797049								0.0562158	0.00887829	0.000126938	0.00884278	-0.279743
0.0567382	0.00893352	0.000128262	-4.71794	-4.71794	0.0142553	0.00321923	0.000506872	-7.58725	-7.58725	-2.07195e-09	0.000798888								0.0563464	0.00898099	0.00012772	0.00875783	-1.74726
0.0568688	0.0086965	0.000126474	-4.74483	-4.74483	0.0144384	0.00323406	0.00049456	-7.61184	-7.61184	-2.02627e-09	0.000800727								0.056477	0.00899325	0.000128688	0.0086735	-2.48469
0.0569994	0.00825485	0.000126799	-4.79695	-4.79695	0.0152438	0.00324893	0.000470522	-7.66167	-7.66167	-1.93221e-09	0.000802565								0.0566076	0.0089592	0.000126314	0.00858979	-2.92454
0.05713	0.00829306	0.000127484	-4.79234	-4.79234	0.0152554	0.00326384	0.000473783	-7.65476	-7.65476	-1.95006e-09	0.000804404								0.0567382	0.00893352	0.000128262	0.00850669	-3.3278
0.0572606	0.00846531	0.000125822	-4.77178	-4.77178	0.0147539	0.00327878	0.000484729	-7.63192	-7.63192	-1.99968e-09	0.000806243								0.0568688	0.0086965	0.000126474	0.0084242	-2.15301
0.0573912	0.00836022	0.000126426	-4.78427	-4.78427	0.0150091	0.00329375	0.000479803	-7.64213	-7.64213	-1.98387e-09	0.000808082								0.0569994	0.00825485	0.000126799	0.00834233	0.689911
0.0575218	0.00809737	0.000126402	-4.81622	-4.81622	0.0154897	0.00330876	0.000465775	-7.67181	-7.67181	-1.93025e-09	0.000809921								0.05713	0.00829306	0.000127484	0.00826106	-0.251012
0.0576524	0.00806057	0.000125282	-4.82077	-4.82077	0.015423	0.0033238	0.000464711	-7.67409	-7.67409	-1.93022e-09	0.000811759								0.0572606	0.00846531	0.000125822	0.0081804	-2.26439
0.057783	0.0079737	0.000125832	-4.83161	-4.83161	0.0156577	0.00333887	0.000460744	-7.68267	-7.68267	-1.91807e-09	0.000813598								0.0573912	0.00836022	0.000126426	0.00810035	-2.05551
0.0579136	0.00793357	0.000124888	-4.83665	-4.83665	0.0156191	0.00335398	0.000459461	-7.68546	-7.68546	-1.91706e-09	0.000815437								0.0575218	0.00809737	0.000126402	0.0080209	-0.604975
0.0580442	0.00757993	0.000124867	-4.88225	-4.88225	0.0163392	0.00336913	0.000439971	-7.7288	-7.7288	-1.83987e-09	0.000817276								0.0576524	0.00806057	0.000125282	0.00794205	-0.946026
0.0581748	0.00764331	0.000125644	-4.87392	-4.87392	0.0163048	0.0033843	0.000444648	-7.71823	-7.71823	-1.86362e-09	0.000819115								0.057783	0.0079737	0.000125832	0.00786381	-0.873307
0.0583054	0.00765493	0.000123288	-4.87241	-4.87241	0.0159774	0.00339952	0.000446324	-7.71447	-7.71447	-1.87484e-09	0.000820954								0.0579136	0.00793357	0.000124888	0.00778616	-1.18034
0.058436	0.00765592	0.000124914	-4.87228	-4.87228	0.0161843	0.00341476	0.000447381	-7.7121	-7.7121	-1.88349e-09	0.000822792								0.0580442	0.00757993	0.000124867	0.0077091	1.03446
0.0585666	0.0074976	0.000124845	-4.89317	-4.89317	0.0165142	0.00343004	0.000439109	-7.73076	-7.73076	-1.85279e-09	0.000824631								0.0581748	0.00764331	0.000125644	0.00763265	-0.0848429
0.0586972	0.00733562	0.00012293	-4.91501	-4.91501	0.0166191	0.00344536	0.00043058	-7.75038	-7.75038	-1.82086e-09	0.00082647								0.0583054	0.00765493	0.000123288	0.00755678	-0.796103
0.0588278	0.00733726	0.000123955	-4.91479	-4.91479	0.0167528	0.0034607	0.000431635	-7.74793	-7.74793	-1.82938e-09	0.000828309								0.058436	0.00765592	0.000124914	0.0074815	-1.39632
0.0589583	0.00743147	0.000122342	-4.90203	-4.90203	0.0163287	0.00347609	0.000438147	-7.73296	-7.73296	-1.8611e-09	0.000830148								0.0585666	0.0074976	0.000124845	0.00740681	-0.727222
0.0590889	0.00745547	0.000122831	-4.89881	-4.89881	0.016341	0.0034915	0.000440536	-7.72752	-7.72752	-1.8754e-09	0.000831986								0.0586972	0.00733562	0.00012293	0.00733271	-0.023672
0.0592195	0.007363	0.000123781	-4.91129	-4.91129	0.0166715	0.00350695	0.000436033	-7.73779	-7.73779	-1.86033e-09	0.000833825								0.0588278	0.00733726	0.000123955	0.00725919	-0.629825
0.0593501	0.00704054	0.000121058	-4.95607	-4.95607	0.0170483	0.00352244	0.000417857	-7.78037	-7.78037	-1.78671e-09	0.000835664								0.0589583	0.00743147	0.000122342	0.00718625	-2.00438
0.0594807	0.00716441	0.000122201	-4.93863	-4.93863	0.0169128	0.00353796	0.000426144	-7.76073	-7.76073	-1.82616e-09	0.000837503								0.0590889	0.00745547	0.000122831	0.00711389	-2.78089
0.0596113	0.00709573	0.000121732	-4.94826	-4.94826	0.0170102	0.00355351	0.000422986	-7.76817	-7.76817	-1.8166e-09	0.000839342								0.0592195	0.007363	0.000123781	0.00704211	-2.5924
0.0597419	0.00698729	0.000121541	-4.96366	-4.96366	0.017245	0.0035691	0.000417434	-7.78138	-7.78138	-1.79669e-09	0.000841181								0.0593501	0.00704054	0.000121058	0.0069709	-0.575261
0.0598725	0.00692264	0.0001216	-4.97296	-4.97296	0.0174131	0.00358472	0.000414476	-7.7885	-7.7885	-1.78785e-09	0.000843019								0.0594807	0.00716441	0.000122201	0.00690026	-2.1616
0.0600031	0.00680353	0.000120638	-4.99031	-4.99031	0.0175763	0.00360037	0.000408233	-7.80367	-7.80367	-1.76477e-09	0.000844858								0.0596113	0.00709573	0.000121732	0.00683019	-2.18135
0.0601337	0.00681509	0.000121301	-4.98862	-4.98862	0.0176423	0.00361606	0.000409817	-7.7998	-7.7998	-1.77547e-09	0.000846697								0.0597419	0.00698729	0.000121541	0.00676069	-1.86439
0.0602643	0.00654722	0.000120967	-5.02871	-5.02871	0.0183075	0.00363179	0.000394564	-7.83773	-7.83773	-1.7131e-09	0.000848536								0.0598725	0.00692264	0.0001216	0.00669176	-1.89868
0.0603949	0.00664838	0.000118732	-5.01338	-5.01338	0.0177012	0.00364754	0.000401528	-7.82023	-7.82023	-1.74712e-09	0.000850375								0.0600031	0.00680353	0.000120638	0.00662339	-1.49323
0.0605255	0.00631999	0.000120335	-5.06404	-5.06404	0.0188614	0.00366334	0.000382521	-7.86873	-7.86873	-1.66801e-09	0.000852213								0.0601337	0.00681509	0.000121301	0.00655557	-2.13947
0.0606561	0.00640358	0.000119562	-5.0509	-5.0509	0.018499	0.00367916	0.000388416	-7.85343	-7.85343	-1.69737e-09	0.000854052								0.0602643	0.00654722	0.000120967	0.00648832	-0.48691
0.0607867	0.00637799	0.000119735	-5.0549	-5.0549	0.0185991	0.00369502	0.000387697	-7.85529	-7.85529	-1.69788e-09	0.000855891								0.0603949	0.00664838	0.000118732	0.00642163	-1.90976
0.0609173	0.00633232	0.00011982	-5.06209	-5.06209	0.0187452	0.00371092	0.000385748	-7.86033	-7.86033	-1.69297e-09	0.00085773								0.0605255	0.00631999	0.000120335	0.00635551	0.295176
0.0610479	0.00630376	0.00011911	-5.06661	-5.06661	0.0187188	0.00372684	0.000384831	-7.86271	-7.86271	-1.69257e-09	0.000859569								0.0606561	0.00640358	0.000119562	0.00628994	-0.950469
0.0611785	0.00625049	0.00011918	-5.0751	-5.0751	0.0188878	0.00374281	0.000382395	-7.86906	-7.86906	-1.68545e-09	0.000861408								0.0607867	0.00637799	0.000119735	0.00622493	-1.27832
0.0613091	0.0061733	0.000119763	-5.08752	-5.08752	0.0192144	0.0037588	0.000378479	-7.87935	-7.87935	-1.67175e-09	0.000863246								0.0609173	0.00633232	0.00011982	0.00616049	-1.43407
0.0614397	0.00574538	0.000117795	-5.15936	-5.15936	0.0202952	0.00377483	0.000352994	-7.94906	-7.94906	-1.56251e-09	0.000865085								0.0610479	0.00630376	0.00011911	0.00609661	-1.73915
0.0615703	0.00583105	0.000118875	-5.14456	-5.14456	0.0201815	0.0037909	0.000359019	-7.93213	-7.93213	-1.59255e-09	0.000866924								0.0611785	0.00625049	0.00011918	0.00603328	-1.82254
0.0617009	0.00587555	0.000118491	-5.13696	-5.13696	0.0199661	0.003807	0.000362526	-7.92241	-7.92241	-1.61152e-09	0.000868763								0.0613091	0.0061733	0.000119763	0.00597052	-1.69318
0.0618315	0.00588111	0.000118136	-5.13601	-5.13601	0.0198883	0.00382313	0.000363638	-7.91935	-7.91935	-1.61988e-09	0.000870602								0.0614397	0.00574538	0.000117795	0.00590832	1.38325
0.061962	0.00596467	0.000118769	-5.1219	-5.1219	0.0197164	0.0038393	0.000369583	-7.90313	-7.90313	-1.64985e-09	0.00087244								0.0615703	0.00583105	0.000118875	0.00584667	0.131399
0.0620926	0.00559484	0.00011714	-5.18591	-5.18591	0.020721	0.0038555	0.000347398	-7.96504	-7.96504	-1.55408e-09	0.000874279								0.0617009	0.00587555	0.000118491	0.00578558	-0.759298
0.0622232	0.00572396	0.000118272	-5.16309	-5.16309	0.020452	0.00387173	0.000356163	-7.94012	-7.94012	-1.59664e-09	0.000876118								0.0618315	0.00588111	0.000118136	0.00572505	-1.32102
0.0623538	0.00581586	0.000118072	-5.14717	-5.14717	0.0200984	0.003888	0.000362641	-7.9221	-7.9221	-1.62909e-09	0.000877957								0.061962	0.00596467	0.000118769	0.00566508	-2.52246
0.0624844	0.0056789	0.000116624	-5.171	-5.171	0.0203283	0.0039043	0.000354843	-7.94384	-7.94384	-1.5974e-09	0.000879796								0.0620926	0.00559484	0.00011714	0.00560565	0.0922827
0.062615	0.0056381	0.000117758	-5.17821	-5.17821	0.020671	0.00392064	0.00035303	-7.94896	-7.94896	-1.59256e-09	0.000881635								0.0622232	0.00572396	0.000118272	0.00554678	-1.49807
0.0627456	0.00559152	0.000116864	-5.1865	-5.1865	0.0206848	0.00393701	0.000350843	-7.95517	-7.95517	-1.586e-09	0.000883473								0.0623538	0.00581586	0.000118072	0.00548847	-2.7728
0.0628762	0.00559312	0.000117689	-5.18622	-5.18622	0.0208234	0.00395342	0.000351674	-7.95281	-7.95281	-1.59306e-09	0.000885312								0.0624844	0.0056789	0.000116624	0.0054307	-2.12821
0.0630068	0.00559067	0.000117513	-5.18666	-5.18666	0.0208016	0.00396986	0.00035225	-7.95117	-7.95117	-1.59898e-09	0.000887151								0.062615	0.0056381	0.000117758	0.00537348	-2.24715
0.0631374	0.00533266	0.000116025	-5.23391	-5.23391	0.0215241	0.00398633	0.00033669	-7.99635	-7.99635	-1.53152e-09	0.00088899								0.0627456	0.00559152	0.000116864	0.00531681	-2.35068
0.063268	0.00508406	0.000116521	-5.28165	-5.28165	0.0226602	0.00400284	0.000321658	-8.04202	-8.04202	-1.46617e-09	0.000890829								0.0628762	0.00559312	0.000117689	0.00526068	-2.82473
0.0633986	0.00512883	0.000115915	-5.27288	-5.27288	0.0223491	0.00401938	0.000325161	-8.03119	-8.03119	-1.48519e-09	0.000892667								0.0630068	0.00559067	0.000117513	0.00520509	-3.28117
0.0635292	0.00494874	0.000116169	-5.30862	-5.30862	0.0232032	0.00403596	0.000314389	-8.06488	-8.06488	-1.43895e-09	0.000894506								0.0631374	0.00533266	0.000116025	0.00515005	-1.57388
0.0636598	0.0051923	0.000116708	-5.26058	-5.26058	0.0222282	0.00405257	0.000330541	-8.01478	-8.01478	-1.51599e-09	0.000896345								0.063268	0.00508406	0.000116521	0.00509554	0.098523
0.0637904	0.0048559	0.000114697	-5.32756	-5.32756	0.0233455	0.00406921	0.00030976	-8.07971	-8.07971	-1.42359e-09	0.000898184								0.0633986	0.00512883	0.000115915	0.00504157	-0.752793
0.063921	0.00502921	0.000116096	-5.29249	-5.29249	0.0228219	0.00408589	0.000321472	-8.0426	-8.0426	-1.48044e-09	0.000900023								0.0635292	0.00494874	0.000116169	0.00498814	0.339161
0.0640516	0.00518767	0.000116485	-5.26147	-5.26147	0.0222058	0.0041026	0.000332278	-8.00954	-8.00954	-1.53334e-09	0.000901862								0.0636598	0.0051923	0.000116708	0.00493524	-2.20259
0.0641822	0.00475329	0.000114635	-5.34892	-5.34892	0.0238308	0.00411935	0.000305076	-8.09495	-8.09495	-1.41068e-09	0.0009037								0.0637904	0.0048559	0.000114697	0.00488286	0.235054
0.0643128	0.00483748	0.000116277	-5.33136	-5.33136	0.0237524	0.00413613	0.000311112	-8.07536	-8.07536	-1.44151e-09	0.000905539								0.063921	0.00502921	0.000116096	0.00483102	-1.70712
0.0644434	0.00480341	0.000114578	-5.33843	-5.33843	0.0235734	0.00415295	0.000309548	-8.0804	-8.0804	-1.43718e-09	0.000907378								0.0640516	0.00518767	0.000116485	0.0047797	-3.50234
0.064574	0.00473012	0.00011476	-5.3538	-5.3538	0.0239719	0.0041698	0.000305443	-8.09375	-8.09375	-1.42099e-09	0.000909217								0.0641822	0.00475329	0.000114635	0.0047289	-0.212762
0.0647046	0.00496993	0.000115502	-5.30435	-5.30435	0.0229742	0.00418668	0.000321577	-8.04227	-8.04227	-1.49908e-09	0.000911056								0.0643128	0.00483748	0.000116277	0.00467862	-1.36622
0.0648351	0.00488972	0.000114888	-5.32062	-5.32062	0.023224	0.0042036	0.000317026	-8.05653	-8.05653	-1.48085e-09	0.000912894								0.0644434	0.00480341	0.000114578	0.00462886	-1.52342
0.0649657	0.00442807	0.000114382	-5.41979	-5.41979	0.0255031	0.00422055	0.000287673	-8.15369	-8.15369	-1.34645e-09	0.000914733								0.064574	0.00473012	0.00011476	0.00457962	-1.31143
0.0650963	0.0044398	0.000114521	-5.41715	-5.41715	0.0254671	0.00423753	0.000289015	-8.14903	-8.14903	-1.35545e-09	0.000916572								0.0647046	0.00496993	0.000115502	0.00453088	-3.80123
0.0652269	0.00439278	0.000113138	-5.42779	-5.42779	0.0254294	0.00425455	0.000286528	-8.15768	-8.15768	-1.34648e-09	0.000918411								0.0648351	0.00488972	0.000114888	0.00448266	-3.5431
0.0653575	0.00452254	0.000114812	-5.39868	-5.39868	0.0250697	0.00427161	0.000295582	-8.12656	-8.12656	-1.39181e-09	0.00092025								0.0649657	0.00442807	0.000114382	0.00443494	0.0600619
0.0654881	0.00438355	0.000112692	-5.4299	-5.4299	0.025383	0.00428869	0.00028707	-8.15578	-8.15578	-1.35443e-09	0.000922089								0.0650963	0.0044398	0.000114521	0.00438772	-0.454764
0.0656187	0.00440138	0.000114068	-5.42584	-5.42584	0.0255863	0.00430582	0.000288813	-8.14973	-8.14973	-1.36537e-09	0.000923927								0.0652269	0.00439278	0.000113138	0.004341	-0.457671
0.0657493	0.00447742	0.000114611	-5.40871	-5.40871	0.0252754	0.00432297	0.000294387	-8.13061	-8.13061	-1.39449e-09	0.000925766								0.0653575	0.00452254	0.000114812	0.00429478	-1.98376
0.0658799	0.00413866	0.000112446	-5.48738	-5.48738	0.0268071	0.00434016	0.000272655	-8.2073	-8.2073	-1.29411e-09	0.000927605								0.0654881	0.00438355	0.000112692	0.00424906	-1.19343
0.0660105	0.0040027	0.000113162	-5.52079	-5.52079	0.0278792	0.00435739	0.00026422	-8.23873	-8.23873	-1.25656e-09	0.000929444								0.0656187	0.00440138	0.000114068	0.00420382	-1.73195
0.0661411	0.00408748	0.000113153	-5.49983	-5.49983	0.0273066	0.00437465	0.00027035	-8.21579	-8.21579	-1.28826e-09	0.000931283								0.0657493	0.00447742	0.000114611	0.00415907	-2.77766
0.0662717	0.00401148	0.000112626	-5.5186	-5.5186	0.027689	0.00439194	0.000265848	-8.23259	-8.23259	-1.26931e-09	0.000933121								0.0658799	0.00413866	0.000112446	0.00411481	-0.212102
0.0664023	0.00406369	0.000113547	-5.50566	-5.50566	0.0275586	0.00440927	0.000269838	-8.21769	-8.21769	-1.2909e-09	0.00093496								0.0660105	0.0040027	0.000113162	0.00407103	0.603825
0.0665329	0.00399141	0.000112166	-5.52361	-5.52361	0.0277142	0.00442663	0.00026556	-8.23367	-8.23367	-1.27293e-09	0.000936799								0.0661411	0.00408748	0.000113153	0.00402773	-0.528046
0.0666635	0.00380755	0.000112013	-5.57077	-5.57077	0.0289942	0.00444402	0.000253825	-8.27887	-8.27887	-1.21907e-09	0.000938638								0.0662717	0.00401148	0.000112626	0.0039849	-0.236002
0.0667941	0.00406205	0.000112776	-5.50607	-5.50607	0.0273849	0.00446145	0.000271321	-8.21221	-8.21221	-1.30565e-09	0.000940477								0.0664023	0.00406369	0.000113547	0.00394254	-1.06696
0.0669247	0.00366221	0.000111227	-5.60969	-5.60969	0.0299195	0.00447891	0.000245092	-8.31388	-8.31388	-1.18174e-09	0.000942315								0.0665329	0.00399141	0.000112166	0.00390065	-0.809158
0.0670553	0.00383675	0.000112652	-5.56313	-5.56313	0.0289385	0.00449641	0.000257274	-8.26537	-8.26537	-1.2429e-09	0.000944154								0.0666635	0.00380755	0.000112013	0.00385923	0.461375
0.0671859	0.00389678	0.00011209	-5.5476	-5.5476	0.0283588	0.00451394	0.000261809	-8.2479	-8.2479	-1.26726e-09	0.000945993								0.0667941	0.00406205	0.000112776	0.00381827	-2.16163
0.0673165	0.00363019	0.000111532	-5.61847	-5.61847	0.0302609	0.00453151	0.000244372	-8.31682	-8.31682	-1.18516e-09	0.000947832								0.0669247	0.00366221	0.000111227	0.00377776	1.03887
0.0674471	0.00380212	0.000111929	-5.5722	-5.5722	0.0290136	0.00454911	0.000256442	-8.26861	-8.26861	-1.24611e-09	0.000949671								0.0670553	0.00383675	0.000112652	0.00373771	-0.879168
0.0675777	0.00387207	0.000111296	-5.55397	-5.55397	0.0283379	0.00456674	0.000261665	-8.24844	-8.24844	-1.27396e-09	0.00095151								0.0671859	0.00389678	0.00011209	0.00369812	-1.77233
0.0677083	0.00380287	0.000111877	-5.572	-5.572	0.0289947	0.00458441	0.000257486	-8.26455	-8.26455	-1.25603e-09	0.000953348								0.0673165	0.00363019	0.000111532	0.00365897	0.258043
0.0678388	0.00376351	0.00011248	-5.5824	-5.5824	0.0294491	0.00460211	0.000255312	-8.27302	-8.27302	-1.24783e-09	0.000955187								0.0674471	0.00380212	0.000111929	0.00362026	-1.62478
0.0679694	0.00378894	0.000110606	-5.57567	-5.57567	0.0287738	0.00461985	0.000257532	-8.26437	-8.26437	-1.2611e-09	0.000957026								0.0675777	0.00387207	0.000111296	0.003582	-2.60629
0.0681	0.00360667	0.000111473	-5.62497	-5.62497	0.0304394	0.00463762	0.000245614	-8.31175	-8.31175	-1.20505e-09	0.000958865								0.0677083	0.00380287	0.000111877	0.00354417	-2.31236
0.0682306	0.00363521	0.000110665	-5.61709	-5.61709	0.0299884	0.00465542	0.000248033	-8.30195	-8.30195	-1.21925e-09	0.000960704								0.0678388	0.00376351	0.00011248	0.00350678	-2.28245
0.0683612	0.00367483	0.000111173	-5.60625	-5.60625	0.029804	0.00467326	0.000251216	-8.2892	-8.2892	-1.23726e-09	0.000962542								0.0679694	0.00378894	0.000110606	0.00346982	-2.8852
0.0684918	0.0034618	0.000110775	-5.66597	-5.66597	0.0314979	0.00469113	0.000237105	-8.34701	-8.34701	-1.17e-09	0.000964381								0.0681	0.00360667	0.000111473	0.00343328	-1.55544
0.0686224	0.00350284	0.000111078	-5.65418	-5.65418	0.0312184	0.00470904	0.000240373	-8.33332	-8.33332	-1.18839e-09	0.00096622								0.0682306	0.00363521	0.000110665	0.00339717	-2.151
0.068753	0.00346188	0.000110136	-5.66594	-5.66594	0.0313183	0.00472698	0.000238015	-8.34318	-8.34318	-1.17897e-09	0.000968059								0.0683612	0.00367483	0.000111173	0.00336148	-2.81858
0.0688836	0.00348575	0.000111063	-5.65907	-5.65907	0.0313649	0.00474495	0.000240111	-8.33441	-8.33441	-1.19161e-09	0.000969898								0.0684918	0.0034618	0.000110775	0.0033262	-1.2241
0.0690142	0.00355451	0.000110129	-5.63954	-5.63954	0.0305126	0.00476296	0.000245312	-8.31298	-8.31298	-1.21973e-09	0.000971737								0.0686224	0.00350284	0.000111078	0.00329134	-1.90407
0.0691448	0.00340004	0.000110599	-5.68397	-5.68397	0.0320109	0.004781	0.000235095	-8.35552	-8.35552	-1.17114e-09	0.000973575								0.068753	0.00346188	0.000110136	0.00325689	-1.86124
0.0692754	0.00310948	0.000109962	-5.7733	-5.7733	0.0347525	0.00479908	0.00021541	-8.44297	-8.44297	-1.07511e-09	0.000975414								0.0688836	0.00348575	0.000111063	0.00322284	-2.36722
0.069406	0.00315651	0.000109956	-5.75829	-5.75829	0.0342417	0.00481719	0.000219081	-8.42607	-8.42607	-1.09549e-09	0.000977253								0.0690142	0.00355451	0.000110129	0.0031892	-3.31711
0.0695366	0.00304115	0.000109679	-5.79552	-5.79552	0.0354299	0.00483534	0.000211471	-8.46142	-8.46142	-1.05942e-09	0.000979092								0.0691448	0.00340004	0.000110599	0.00315595	-2.20698
0.0696672	0.00313078	0.000109052	-5.76647	-5.76647	0.0342393	0.00485352	0.000218113	-8.4305	-8.4305	-1.09475e-09	0.000980931								0.0692754	0.00310948	0.000109962	0.0031231	0.123861
0.0697978	0.00334035	0.000109843	-5.70168	-5.70168	0.0323546	0.00487173	0.000233149	-8.36383	-8.36383	-1.17241e-09	0.000982769								0.069406	0.00315651	0.000109956	0.00309064	-0.599058
0.0699284	0.0031561	0.000109308	-5.75842	-5.75842	0.0340476	0.00488998	0.000220701	-8.4187	-8.4187	-1.11189e-09	0.000984608								0.0695366	0.00304115	0.000109679	0.00305857	0.158827
0.070059	0.00290693	0.000109059	-5.84066	-5.84066	0.0368303	0.00490826	0.000203657	-8.49908	-8.49908	-1.02794e-09	0.000986447								0.0696672	0.00313078	0.000109052	0.00302688	-0.952756
0.0701896	0.00322754	0.000109446	-5.73604	-5.73604	0.0333478	0.00492658	0.00022654	-8.39259	-8.39259	-1.14557e-09	0.000988286								0.0697978	0.00334035	0.000109843	0.00299558	-3.13875
0.0703202	0.00314467	0.000108988	-5.76205	-5.76205	0.0340709	0.00494493	0.000221134	-8.41674	-8.41674	-1.12032e-09	0.000990125								0.0699284	0.0031561	0.000109308	0.00296465	-1.75147
0.0704508	0.003052	0.000109116	-5.79196	-5.79196	0.035128	0.00496331	0.000215016	-8.4448	-8.4448	-1.09134e-09	0.000991964								0.070059	0.00290693	0.000109059	0.0029341	0.249131
0.0705814	0.00305767	0.000109415	-5.7901	-5.7901	0.0351584	0.00498173	0.000215814	-8.44109	-8.44109	-1.09743e-09	0.000993802								0.0701896	0.00322754	0.000109446	0.00290392	-2.95689
0.0707119	0.00301577	0.000108574	-5.8039	-5.8039	0.0353692	0.00500018	0.000213251	-8.45304	-8.45304	-1.0864e-09	0.000995641								0.0703202	0.00314467	0.000108988	0.00287411	-2.48248
0.0708425	0.00293316	0.000108802	-5.83167	-5.83167	0.0364224	0.00501867	0.000207793	-8.47897	-8.47897	-1.06055e-09	0.00099748								0.0704508	0.003052	0.000109116	0.00284466	-1.90018
0.0709731	0.00300721	0.000108602	-5.80674	-5.80674	0.0354771	0.00503719	0.000213431	-8.4522	-8.4522	-1.09133e-09	0.000999319								0.0705814	0.00305767	0.000109415	0.00281558	-2.21259
0.0711037	0.00278886	0.000108044	-5.88212	-5.88212	0.0380097	0.00505574	0.000198298	-8.52574	-8.52574	-1.01582e-09	0.00100116								0.0707119	0.00301577	0.000108574	0.00278685	-2.10842
0.0712343	0.0030507	0.000108605	-5.79238	-5.79238	0.034981	0.00507433	0.000217315	-8.43416	-8.43416	-1.11528e-09	0.001003								0.0708425	0.00293316	0.000108802	0.00275849	-1.60539
0.0713649	0.00271474	0.000107872	-5.90906	-5.90906	0.0389665	0.00509295	0.000193737	-8.54901	-8.54901	-9.96101e-10	0.00100484								0.0709731	0.00300721	0.000108602	0.00273048	-2.54811
0.0714955	0.00281038	0.000108	-5.87444	-5.87444	0.037709	0.00511161	0.00020093	-8.51256	-8.51256	-1.03497e-09	0.00100667								0.0711037	0.00278886	0.000108044	0.00270283	-0.79625
0.0716261	0.00285967	0.000108265	-5.85705	-5.85705	0.0371602	0.0051303	0.000204827	-8.49334	-8.49334	-1.05697e-09	0.00100851								0.0712343	0.0030507	0.000108605	0.00267552	-3.45454
0.0717567	0.00259064	0.000107071	-5.95585	-5.95585	0.0404987	0.00514903	0.000185896	-8.59032	-8.59032	-9.61031e-10	0.00101035								0.0713649	0.00271474	0.000107872	0.00264856	-0.613505
0.0718873	0.00291913	0.000108541	-5.83647	-5.83647	0.0365081	0.00516779	0.000209848	-8.46913	-8.46913	-1.08683e-09	0.00101219								0.0714955	0.00281038	0.000108	0.00262195	-1.74472
0.0720179	0.002716	0.000107498	-5.9086	-5.9086	0.0388163	0.00518658	0.000195601	-8.53944	-8.53944	-1.01488e-09	0.00101403								0.0716261	0.00285967	0.000108265	0.00259568	-2.43837
0.0721485	0.00275267	0.000108055	-5.89518	-5.89518	0.0385037	0.00520541	0.000198601	-8.52421	-8.52421	-1.03232e-09	0.00101587								0.0717567	0.00259064	0.000107071	0.00256975	-0.195104
0.0722791	0.0026948	0.000107694	-5.91643	-5.91643	0.0391857	0.00522427	0.000194778	-8.54365	-8.54365	-1.01428e-09	0.00101771								0.0718873	0.00291913	0.000108541	0.00254415	-3.45473
0.0724097	0.00225523	0.000106955	-6.0945	-6.0945	0.0463351	0.00524316	0.000163301	-8.71992	-8.71992	-8.51902e-10	0.00101955								0.0720179	0.002716	0.000107498	0.00251889	-1.83362
0.0725403	0.00269934	0.000107801	-5.91475	-5.91475	0.0391592	0.00526209	0.000195811	-8.53836	-8.53836	-1.02334e-09	0.00102138								0.0721485	0.00275267	0.000108055	0.00249396	-2.39424
0.0726709	0.0026215	0.000106676	-5.94401	-5.94401	0.0398866	0.00528106	0.000190507	-8.56582	-8.56582	-9.97416e-10	0.00102322								0.0722791	0.0026948	0.000107694	0.00246936	-2.09334
0.0728015	0.00238757	0.000106436	-6.03748	-6.03748	0.0436141	0.00530006	0.000173819	-8.6575	-8.6575	-9.11679e-10	0.00102506								0.0724097	0.00225523	0.000106955	0.00244508	1.77505
0.0729321	0.0024295	0.000106861	-6.02007	-6.02007	0.0430449	0.00531909	0.000177188	-8.6383	-8.6383	-9.31021e-10	0.0010269								0.0725403	0.00269934	0.000107801	0.00242112	-2.58087
0.0730627	0.00231001	0.000106072	-6.0705	-6.0705	0.0448954	0.00533815	0.000168775	-8.68694	-8.68694	-8.88404e-10	0.00102874								0.0726709	0.0026215	0.000106676	0.00239749	-2.09991
0.0731933	0.0024272	0.00010666	-6.02102	-6.02102	0.0430055	0.00535725	0.000177655	-8.63567	-8.63567	-9.36814e-10	0.00103058								0.0728015	0.00238757	0.000106436	0.00237417	-0.125897
0.0733239	0.00252286	0.000106848	-5.98236	-5.98236	0.0414796	0.00537639	0.000184986	-8.59523	-8.59523	-9.77213e-10	0.00103242								0.0729321	0.0024295	0.000106861	0.00235117	-0.733008
0.0734545	0.00250003	0.000105983	-5.99145	-5.99145	0.0415187	0.00539556	0.000183638	-8.60254	-8.60254	-9.71823e-10	0.00103426								0.0730627	0.00231001	0.000106072	0.00232848	0.174127
0.0735851	0.00231743	0.000106791	-6.0673	-6.0673	0.0450514	0.00541476	0.000170528	-8.67661	-8.67661	-9.04048e-10	0.0010361								0.0731933	0.0024272	0.00010666	0.00230609	-1.13548
0.0737156	0.00238761	0.000106065	-6.03746	-6.03746	0.0434647	0.005434	0.000176004	-8.645	-8.645	-9.34734e-10	0.00103793								0.0733239	0.00252286	0.000106848	0.00228402	-2.23532
0.0738462	0.00232851	0.000106277	-6.06253	-6.06253	0.0446307	0.00545327	0.000171952	-8.6683	-8.6683	-9.1483e-10	0.00103977								0.0734545	0.00250003	0.000105983	0.00226224	-2.24366
0.0739768	0.00230442	0.000106378	-6.07293	-6.07293	0.0451288	0.00547257	0.000170474	-8.67693	-8.67693	-9.0857e-10	0.00104161								0.0735851	0.00231743	0.000106791	0.00224077	-0.717851
0.0741074	0.00244457	0.000105871	-6.01389	-6.01389	0.042397	0.00549191	0.000181161	-8.61613	-8.61613	-9.67234e-10	0.00104345								0.0737156	0.00238761	0.000106065	0.00221959	-1.58412
0.074238	0.00245222	0.000105977	-6.01076	-6.01076	0.042309	0.00551129	0.000182048	-8.61124	-8.61124	-9.73683e-10	0.00104529								0.0738462	0.00232851	0.000106277	0.00219871	-1.22134
0.0743686	0.00262997	0.000107178	-5.94078	-5.94078	0.0399441	0.00553069	0.000195587	-8.5395	-8.5395	-1.04794e-09	0.00104713								0.0739768	0.00230442	0.000106378	0.00217812	-1.18728
0.0744992	0.00223108	0.000104971	-6.10527	-6.10527	0.0459761	0.00555013	0.000166214	-8.70224	-8.70224	-8.92122e-10	0.00104897								0.0741074	0.00244457	0.000105871	0.00215782	-2.70848
0.0746298	0.00223921	0.000106253	-6.10163	-6.10163	0.0463597	0.00556961	0.000167112	-8.69685	-8.69685	-8.98514e-10	0.00105081								0.074238	0.00245222	0.000105977	0.0021378	-2.96687
0.0747604	0.00209871	0.000104726	-6.16643	-6.16643	0.0486951	0.00558912	0.0001569	-8.7599	-8.7599	-8.45087e-10	0.00105264								0.0743686	0.00262997	0.000107178	0.00211807	-4.77617
0.074891	0.00232639	0.000105964	-6.06344	-6.06344	0.0445418	0.00560866	0.000174226	-8.65516	-8.65516	-9.40042e-10	0.00105448								0.0744992	0.00223108	0.000104971	0.00209863	-1.26178
0.0750216	0.0022371	0.000105927	-6.10257	-6.10257	0.0462633	0.00562824	0.000167831	-8.69255	-8.69255	-9.07117e-10	0.00105632								0.0746298	0.00223921	0.000106253	0.00207946	-1.50349
0.0751522	0.00230996	0.000105176	-6.07053	-6.07053	0.0445254	0.00564785	0.000173599	-8.65876	-8.65876	-9.39925e-10	0.00105816								0.0747604	0.00209871	0.000104726	0.00206056	-0.364284
0.0752828	0.00220042	0.000105613	-6.11911	-6.11911	0.0468805	0.0056675	0.000165654	-8.70561	-8.70561	-8.98468e-10	0.00106								0.074891	0.00232639	0.000105964	0.00204194	-2.6844
0.0754134	0.00214432	0.000105476	-6.14493	-6.14493	0.0480171	0.00568718	0.00016171	-8.7297	-8.7297	-8.78602e-10	0.00106184								0.0750216	0.0022371	0.000105927	0.00202359	-2.01563
0.075544	0.00207595	0.000104429	-6.17734	-6.17734	0.0490798	0.00570689	0.000156826	-8.76038	-8.76038	-8.53537e-10	0.00106368								0.0751522	0.00230996	0.000105176	0.00200551	-2.89467
0.0756746	0.00239105	0.000105635	-6.03602	-6.03602	0.0432313	0.00572664	0.000180942	-8.61734	-8.61734	-9.86493e-10	0.00106552								0.0752828	0.00220042	0.000105613	0.00198769	-2.01424
0.0758052	0.0020951	0.000104583	-6.16815	-6.16815	0.048712	0.00574642	0.000158819	-8.74774	-8.74774	-8.67377e-10	0.00106736								0.0754134	0.00214432	0.000105476	0.00197014	-1.65137
0.0759358	0.00212814	0.00010485	-6.15251	-6.15251	0.0480931	0.00576624	0.000161602	-8.73037	-8.73037	-8.84094e-10	0.00106919								0.075544	0.00207595	0.000104429	0.00195284	-1.17889
0.0760664	0.00204734	0.00010485	-6.19121	-6.19121	0.0499445	0.00578609	0.000155734	-8.76736	-8.76736	-8.53455e-10	0.00107103								0.0756746	0.00239105	0.000105635	0.00193581	-4.30956
0.076197	0.00212324	0.000104635	-6.15481	-6.15481	0.048105	0.00580598	0.000161784	-8.72925	-8.72925	-8.88137e-10	0.00107287								0.0758052	0.0020951	0.000104583	0.00191902	-1.68364
0.0763276	0.00194637	0.00010438	-6.24179	-6.24179	0.0522395	0.0058259	0.000148562	-8.81451	-8.81451	-8.16946e-10	0.00107471								0.0759358	0.00212814	0.00010485	0.0019025	-2.15203
0.0764582	0.00209705	0.000104672	-6.16722	-6.16722	0.0487082	0.00584585	0.000160337	-8.73824	-8.73824	-8.83206e-10	0.00107655								0.0760664	0.00204734	0.00010485	0.00188622	-1.53667
0.0765887	0.00208007	0.000104496	-6.17535	-6.17535	0.0490156	0.00586584	0.00015931	-8.74466	-8.74466	-8.7905e-10	0.00107839								0.076197	0.00212324	0.000104635	0.00187019	-2.41841
0.0767193	0.00197794	0.000104723	-6.2257	-6.2257	0.0515915	0.00588586	0.000151746	-8.7933	-8.7933	-8.38742e-10	0.00108023								0.0763276	0.00194637	0.00010438	0.0018544	-0.881107
0.0768499	0.00209582	0.0001041	-6.16781	-6.16781	0.0484761	0.00590591	0.000161064	-8.73371	-8.73371	-8.91757e-10	0.00108207								0.0764582	0.00209705	0.000104672	0.00183886	-2.46666
0.0769805	0.00184714	0.000103802	-6.29412	-6.29412	0.0546738	0.005926	0.000142194	-8.85832	-8.85832	-7.88619e-10	0.0010839								0.0765887	0.00208007	0.000104496	0.00182356	-2.45474
0.0771111	0.00186431	0.000104494	-6.28486	-6.28486	0.0545352	0.00594613	0.000143759	-8.84737	-8.84737	-7.98652e-10	0.00108574								0.0767193	0.00197794	0.000104723	0.00180849	-1.61808
0.0772417	0.00185698	0.000103471	-6.2888	-6.2888	0.054223	0.00596628	0.000143436	-8.84962	-8.84962	-7.98209e-10	0.00108758								0.0768499	0.00209582	0.0001041	0.00179366	-2.90259
0.0773723	0.00172975	0.000103846	-6.35978	-6.35978	0.0583022	0.00598648	0.000133835	-8.9189	-8.9189	-7.46036e-10	0.00108942								0.0769805	0.00184714	0.000103802	0.00177907	-0.655768
0.0775029	0.00187594	0.000103667	-6.27865	-6.27865	0.0537885	0.0060067	0.000145391	-8.83609	-8.83609	-8.11821e-10	0.00109126								0.0771111	0.00186431	0.000104494	0.0017647	-0.95326
0.0776335	0.00203467	0.000103431	-6.19742	-6.19742	0.0495844	0.00602696	0.000157959	-8.75318	-8.75318	-8.83482e-10	0.0010931								0.0772417	0.00185698	0.000103471	0.00175057	-1.0284
0.0777641	0.00182477	0.000103984	-6.3063	-6.3063	0.0554202	0.00604726	0.000141902	-8.86038	-8.86038	-7.95009e-10	0.00109494								0.0773723	0.00172975	0.000103846	0.00173666	0.0665408
0.0778947	0.00200279	0.000103835	-6.21321	-6.21321	0.0505459	0.00606759	0.000156007	-8.76561	-8.76561	-8.75501e-10	0.00109678								0.0775029	0.00187594	0.000103667	0.00172298	-1.47549
0.0780253	0.0018197	0.000103909	-6.30908	-6.30908	0.0555315	0.00608795	0.000141983	-8.85981	-8.85981	-7.98135e-10	0.00109861								0.0776335	0.00203467	0.000103431	0.00170952	-3.14364
0.0781559	0.00186637	0.000103532	-6.28376	-6.28376	0.0539884	0.00610834	0.000145868	-8.83281	-8.83281	-8.21347e-10	0.00110045								0.0777641	0.00182477	0.000103984	0.00169628	-1.23567
0.0782865	0.00189615	0.000103037	-6.26793	-6.26793	0.0529151	0.00612877	0.000148443	-8.81531	-8.81531	-8.37244e-10	0.00110229								0.0778947	0.00200279	0.000103835	0.00168325	-3.07738
0.0784171	0.00180093	0.000103203	-6.31945	-6.31945	0.0557236	0.00614924	0.000141224	-8.86517	-8.86517	-7.97854e-10	0.00110413								0.0780253	0.0018197	0.000103909	0.00167045	-1.43635
0.0785477	0.00173281	0.00010296	-6.35801	-6.35801	0.0577196	0.00616974	0.000136108	-8.90206	-8.90206	-7.70235e-10	0.00110597								0.0781559	0.00186637	0.000103532	0.00165785	-2.01406
0.0786783	0.0019675	0.000103747	-6.23099	-6.23099	0.0513871	0.00619027	0.0001548	-8.77338	-8.77338	-8.77465e-10	0.00110781								0.0782865	0.00189615	0.000103037	0.00164547	-2.43291
0.0788089	0.00169507	0.000102969	-6.38003	-6.38003	0.0589726	0.00621084	0.000133587	-8.92076	-8.92076	-7.58479e-10	0.00110965								0.0784171	0.00180093	0.000103203	0.0016333	-1.62427
0.0789395	0.00164171	0.000102337	-6.41202	-6.41202	0.0604699	0.00623144	0.000129596	-8.95109	-8.95109	-7.37039e-10	0.00111149								0.0785477	0.00173281	0.00010296	0.00162134	-1.08265
0.0790701	0.00182408	0.000102874	-6.30668	-6.30668	0.0548648	0.00625208	0.00014423	-8.8441	-8.8441	-8.21625e-10	0.00111333								0.0786783	0.0019675	0.000103747	0.00160958	-3.44993
0.0792007	0.00158534	0.000102513	-6.44696	-6.44696	0.0626584	0.00627274	0.00012556	-8.98273	-8.98273	-7.16449e-10	0.00111516								0.0788089	0.00169507	0.000102969	0.00159802	-0.942517
0.0793313	0.00174809	0.000102407	-6.34923	-6.34923	0.0569305	0.00629345	0.000138678	-8.88335	-8.88335	-7.92607e-10	0.001117								0.0789395	0.00164171	0.000102337	0.00158667	-0.537831
0.0794619	0.00178755	0.000103566	-6.32691	-6.32691	0.0563212	0.00631419	0.000142042	-8.85939	-8.85939	-8.13169e-10	0.00111884								0.0790701	0.00182408	0.000102874	0.00157552	-2.41616
0.0795924	0.00165641	0.000102356	-6.4031	-6.4031	0.0599598	0.00633496	0.000131838	-8.93394	-8.93394	-7.55992e-10	0.00112068								0.0792007	0.00158534	0.000102513	0.00156457	-0.202608
0.079723	0.00157994	0.000102305	-6.45037	-6.45037	0.0627423	0.00635576	0.000125958	-8.97957	-8.97957	-7.23459e-10	0.00112252								0.0793313	0.00174809	0.000102407	0.00155381	-1.89714
0.0798536	0.00178862	0.000102622	-6.32631	-6.32631	0.0557894	0.0063766	0.000142828	-8.85387	-8.85387	-8.21699e-10	0.00112436								0.0794619	0.00178755	0.000103566	0.00154325	-2.35888
0.0799842	0.00172685	0.000102231	-6.36146	-6.36146	0.0575147	0.00639748	0.000138121	-8.88738	-8.88738	-7.95919e-10	0.0011262								0.0795924	0.00165641	0.000102356	0.00153288	-1.20687
0.0801148	0.00164109	0.000103068	-6.41239	-6.41239	0.0609113	0.00641839	0.000131476	-8.93669	-8.93669	-7.58864e-10	0.00112804								0.079723	0.00157994	0.000102305	0.0015227	-0.559503
0.0802454	0.00156193	0.000102156	-6.46183	-6.46183	0.0633538	0.00643933	0.000125338	-8.9845	-8.9845	-7.24615e-10	0.00112987								0.0798536	0.00178862	0.000102622	0.00151271	-2.6886
0.080376	0.00156245	0.000102161	-6.4615	-6.4615	0.0633364	0.0064603	0.000125584	-8.98254	-8.98254	-7.27218e-10	0.00113171								0.0799842	0.00172685	0.000102231	0.00150291	-2.19053
0.0805066	0.00136603	0.000101412	-6.59585	-6.59585	0.071612	0.00648132	0.000109974	-9.11526	-9.11526	-6.37865e-10	0.00113355								0.0801148	0.00164109	0.000103068	0.0014933	-1.43391
0.0806372	0.00158083	0.000101612	-6.44981	-6.44981	0.0622963	0.00650236	0.000127474	-8.9676	-8.9676	-7.40562e-10	0.00113539								0.0802454	0.00156193	0.000102156	0.00148387	-0.764125
0.0807678	0.00152035	0.000101975	-6.48881	-6.48881	0.0649197	0.00652344	0.000122795	-9.00499	-9.00499	-7.14538e-10	0.00113723								0.080376	0.00156245	0.000102161	0.00147461	-0.859819
0.0808984	0.00160461	0.000102173	-6.43487	-6.43487	0.0617296	0.00654455	0.00012981	-8.94944	-8.94944	-7.5658e-10	0.00113907								0.0805066	0.00136603	0.000101412	0.00146554	0.981245
0.081029	0.00163573	0.000101755	-6.41567	-6.41567	0.0603495	0.0065657	0.000132542	-8.92861	-8.92861	-7.73745e-10	0.00114091								0.0806372	0.00158083	0.000101612	0.00145663	-1.2223
0.0811596	0.00135445	0.000101386	-6.60436	-6.60436	0.0721848	0.00658688	0.000109927	-9.1157	-9.1157	-6.42759e-10	0.00114275								0.0807678	0.00152035	0.000101975	0.0014479	-0.710468
0.0812902	0.00153276	0.000101408	-6.48069	-6.48069	0.0640638	0.0066081	0.000124598	-8.99042	-8.99042	-7.29719e-10	0.00114459								0.0808984	0.00160461	0.000102173	0.00143932	-1.61775
0.0814208	0.0016902	0.000102006	-6.38291	-6.38291	0.0586004	0.00662934	0.000137617	-8.89103	-8.89103	-8.07261e-10	0.00114642								0.081029	0.00163573	0.000101755	0.00143091	-2.01287
0.0815514	0.00147814	0.000101409	-6.51697	-6.51697	0.0663548	0.00665063	0.000120544	-9.02349	-9.02349	-7.08245e-10	0.00114826								0.0811596	0.00135445	0.000101386	0.00142266	0.672775
0.081682	0.00153985	0.000101817	-6.47607	-6.47607	0.0640272	0.00667195	0.000125778	-8.98099	-8.98099	-7.40178e-10	0.0011501								0.0812902	0.00153276	0.000101408	0.00141456	-1.16559
0.0818126	0.00157163	0.000101337	-6.45564	-6.45564	0.0624854	0.0066933	0.000128579	-8.95897	-8.95897	-7.57872e-10	0.00115194								0.0814208	0.0016902	0.000102006	0.00140662	-2.78003
0.0819432	0.00130307	0.000100687	-6.64303	-6.64303	0.0744292	0.00671468	0.000106778	-9.14476	-9.14476	-6.30375e-10	0.00115378								0.0815514	0.00147814	0.000101409	0.00139882	-0.782179
0.0820738	0.0014332	0.000100966	-6.54785	-6.54785	0.0680772	0.0067361	0.000117628	-9.04798	-9.04798	-6.95538e-10	0.00115562								0.081682	0.00153985	0.000101817	0.00139117	-1.46027
0.0822044	0.00154833	0.000101594	-6.47058	-6.47058	0.0635523	0.00675756	0.000127279	-8.96913	-8.96913	-7.53804e-10	0.00115746								0.0818126	0.00157163	0.000101337	0.00138366	-1.8549
0.082335	0.0014978	0.000100923	-6.50376	-6.50376	0.0652078	0.00677904	0.000123321	-9.00072	-9.00072	-7.31523e-10	0.0011593								0.0819432	0.00130307	0.000100687	0.00137629	0.727204
0.0824656	0.00141804	0.000101319	-6.55848	-6.55848	0.0690129	0.00680057	0.000116939	-9.05385	-9.05385	-6.94767e-10	0.00116113								0.0820738	0.0014332	0.000100966	0.00136906	-0.635263
0.0825961	0.00144742	0.000101171	-6.53797	-6.53797	0.0675628	0.00682212	0.000119551	-9.03176	-9.03176	-7.11409e-10	0.00116297								0.0822044	0.00154833	0.000101594	0.00136197	-1.83436
0.0827267	0.00131797	0.00010038	-6.63166	-6.63166	0.0734016	0.00684371	0.000109031	-9.12387	-9.12387	-6.49835e-10	0.00116481								0.082335	0.0014978	0.000100923	0.001355	-1.41494
0.0828573	0.00145329	0.000100859	-6.53393	-6.53393	0.0670982	0.00686534	0.000120416	-9.02456	-9.02456	-7.18819e-10	0.00116665								0.0824656	0.00141804	0.000101319	0.00134817	-0.689604
0.0829879	0.00140266	0.00010112	-6.56938	-6.56938	0.0696115	0.006887	0.000116404	-9.05844	-9.05844	-6.95966e-10	0.00116849								0.0825961	0.00144742	0.000101171	0.00134146	-1.04734
0.0831185	0.00129474	0.000100561	-6.64945	-6.64945	0.0748003	0.00690869	0.000107617	-9.13693	-9.13693	-6.44442e-10	0.00117033								0.0827267	0.00131797	0.00010038	0.00133488	0.16846
0.0832491	0.00147078	0.000101334	-6.52196	-6.52196	0.0666283	0.00693042	0.000122441	-9.00788	-9.00788	-7.34366e-10	0.00117217								0.0828573	0.00145329	0.000100859	0.00132842	-1.23807
0.0833797	0.00124436	9.98155e-05	-6.68913	-6.68913	0.0771595	0.00695218	0.000103754	-9.17348	-9.17348	-6.23264e-10	0.00117401								0.0829879	0.00140266	0.00010112	0.00132207	-0.796974
0.0835103	0.00135607	0.000100114	-6.60316	-6.60316	0.0712285	0.00697397	0.000113246	-9.08595	-9.08595	-6.81346e-10	0.00117585								0.0831185	0.00129474	0.000100561	0.00131585	0.209922
0.0836409	0.00125643	0.000100468	-6.67948	-6.67948	0.0769268	0.0069958	0.000105089	-9.1607	-9.1607	-6.33259e-10	0.00117768								0.0832491	0.00147078	0.000101334	0.00130974	-1.5892
0.0837715	0.00133076	0.000100366	-6.62201	-6.62201	0.0727113	0.00701767	0.00011148	-9.10167	-9.10167	-6.72818e-10	0.00117952								0.0833797	0.00124436	9.98155e-05	0.00130374	0.594898
0.0839021	0.00139435	0.000100392	-6.57533	-6.57533	0.0695253	0.00703956	0.000116989	-9.05343	-9.05343	-7.07169e-10	0.00118136								0.0835103	0.00135607	0.000100114	0.00129785	-0.581537
0.0840327	0.0011885	9.97714e-05	-6.73506	-6.73506	0.0806093	0.00706149	9.98729e-05	-9.21161	-9.21161	-6.04646e-10	0.0011832								0.0836409	0.00125643	0.000100468	0.00129207	0.35474
0.0841633	0.00129317	0.000100075	-6.65066	-6.65066	0.074539	0.00708346	0.000108837	-9.12566	-9.12566	-6.59943e-10	0.00118504								0.0837715	0.00133076	0.000100366	0.0012864	-0.441982
0.0842939	0.00143378	0.000100742	-6.54744	-6.54744	0.0679046	0.00710546	0.000120859	-9.02089	-9.02089	-7.33973e-10	0.00118688								0.0839021	0.00139435	0.000100392	0.00128083	-1.13077
0.0844245	0.00135669	0.000100065	-6.60271	-6.60271	0.0711634	0.00712749	0.000114538	-9.07461	-9.07461	-6.96663e-10	0.00118872								0.0840327	0.0011885	9.97714e-05	0.00127536	0.87059
0.0845551	0.0013237	0.000100166	-6.62732	-6.62732	0.0729449	0.00714956	0.000111926	-9.09768	-9.09768	-6.81827e-10	0.00119056								0.0841633	0.00129317	0.000100075	0.00126999	-0.231626
0.0846857	0.00142781	0.000100621	-6.55161	-6.55161	0.0680999	0.00717166	0.000120915	-9.02042	-9.02042	-7.37727e-10	0.00119239								0.0842939	0.00143378	0.000100742	0.00126472	-1.67815
0.0848163	0.00134044	9.93643e-05	-6.61476	-6.61476	0.0715093	0.0071938	0.000113691	-9.08203	-9.08203	-6.94722e-10	0.00119423								0.0844245	0.00135669	0.000100065	0.00125955	-0.970769
0.0849469	0.00134472	9.98826e-05	-6.61157	-6.61157	0.0716485	0.00721597	0.00011423	-9.0773	-9.0773	-6.99088e-10	0.00119607								0.0845551	0.0013237	0.000100166	0.00125447	-0.691153
0.0850775	0.00137439	9.99442e-05	-6.58975	-6.58975	0.0701965	0.00723817	0.00011693	-9.05394	-9.05394	-7.16712e-10	0.00119791								0.0846857	0.00142781	0.000100621	0.00124948	-1.77229
0.0852081	0.00132705	9.989e-05	-6.6248	-6.6248	0.0725739	0.00726041	0.000113075	-9.08746	-9.08746	-6.94151e-10	0.00119975								0.0848163	0.00134044	9.93643e-05	0.00124458	-0.964733
0.0853387	0.00135953	9.99928e-05	-6.60062	-6.60062	0.0709705	0.00728269	0.00011602	-9.06174	-9.06174	-7.13322e-10	0.00120159								0.0849469	0.00134472	9.98826e-05	0.00123977	-1.05073
0.0854692	0.00122662	9.92785e-05	-6.70349	-6.70349	0.0778279	0.00730499	0.000104838	-9.16309	-9.16309	-6.45558e-10	0.00120343								0.0850775	0.00137439	9.99442e-05	0.00123505	-1.39418
0.0855998	0.00144658	9.97409e-05	-6.53855	-6.53855	0.0666763	0.00732733	0.000123827	-8.99662	-8.99662	-7.63649e-10	0.00120527								0.0852081	0.00132705	9.989e-05	0.00123041	-0.967464
0.0857304	0.00144395	9.99156e-05	-6.54037	-6.54037	0.066907	0.00734971	0.00012379	-8.99692	-8.99692	-7.64588e-10	0.00120711								0.0853387	0.00135953	9.99928e-05	0.00122586	-1.3368
0.085861	0.00121957	9.98598e-05	-6.70926	-6.70926	0.0787013	0.00737212	0.000104714	-9.16428	-9.16428	-6.47746e-10	0.00120894								0.0854692	0.00122662	9.92785e-05	0.00122139	-0.0526801
0.0859916	0.00112147	9.95192e-05	-6.79311	-6.79311	0.085021	0.00739456	9.6437e-05	-9.24662	-9.24662	-5.97455e-10	0.00121078								0.0855998	0.00144658	9.97409e-05	0.001217	-2.30176
0.0861222	0.00114657	9.90339e-05	-6.77098	-6.77098	0.0828456	0.00741704	9.87452e-05	-9.22297	-9.22297	-6.12684e-10	0.00121262								0.0857304	0.00144395	9.99156e-05	0.00121268	-2.31465
0.0862528	0.00130735	9.90795e-05	-6.63975	-6.63975	0.073052	0.00743955	0.000112763	-9.09023	-9.09023	-7.00719e-10	0.00121446								0.085861	0.00121957	9.98598e-05	0.00120845	-0.111356
0.0863834	0.00145693	9.99326e-05	-6.53142	-6.53142	0.0663412	0.00746209	0.000125855	-8.98038	-8.98038	-7.83258e-10	0.0012163								0.0859916	0.00112147	9.95192e-05	0.00120429	0.832201
0.086514	0.00142057	9.87861e-05	-6.5567	-6.5567	0.0672284	0.00748467	0.000122899	-9.00415	-9.00415	-7.66022e-10	0.00121814								0.0861222	0.00114657	9.90339e-05	0.0012002	0.541532
0.0866446	0.00128206	9.89191e-05	-6.65929	-6.65929	0.0743246	0.00750729	0.000111084	-9.10523	-9.10523	-6.93421e-10	0.00121998								0.0862528	0.00130735	9.90795e-05	0.00119619	-1.12193
0.0867752	0.00117231	9.93196e-05	-6.74878	-6.74878	0.0813231	0.00752994	0.000101727	-9.19321	-9.19321	-6.35974e-10	0.00122182								0.0863834	0.00145693	9.99326e-05	0.00119224	-2.64869
0.0869058	0.00107779	9.8481e-05	-6.83284	-6.83284	0.0874366	0.00755262	9.36662e-05	-9.27577	-9.27577	-5.86458e-10	0.00122365								0.086514	0.00142057	9.87861e-05	0.00118837	-2.35053
0.0870364	0.00151877	9.96763e-05	-6.48985	-6.48985	0.0635658	0.00757533	0.000132188	-8.93128	-8.93128	-8.28894e-10	0.00122549								0.0866446	0.00128206	9.89191e-05	0.00118457	-0.985553
0.087167	0.00136444	9.90095e-05	-6.59701	-6.59701	0.0700522	0.00759808	0.000118934	-9.03694	-9.03694	-7.46903e-10	0.00122733								0.0867752	0.00117231	9.93196e-05	0.00118083	0.0857837
0.0872976	0.00128199	9.89381e-05	-6.65934	-6.65934	0.0743423	0.00762087	0.000111915	-9.09777	-9.09777	-7.03873e-10	0.00122917								0.0869058	0.00107779	9.8481e-05	0.00117715	1.00893
0.0874282	0.00115824	9.9289e-05	-6.76085	-6.76085	0.0822471	0.00764369	0.000101263	-9.19779	-9.19779	-6.37833e-10	0.00123101								0.0870364	0.00151877	9.96763e-05	0.00117355	-3.46341
0.0875588	0.00109689	9.83034e-05	-6.81528	-6.81528	0.0858291	0.00766654	9.60423e-05	-9.25072	-9.25072	-6.05854e-10	0.00123285								0.087167	0.00136444	9.90095e-05	0.00117	-1.96385
0.0876894	0.00117729	9.85419e-05	-6.74454	-6.74454	0.0803832	0.00768943	0.000103236	-9.17849	-9.17849	-6.52203e-10	0.00123469								0.0872976	0.00128199	9.89381e-05	0.00116651	-1.16719
0.08782	0.00122711	9.8231e-05	-6.70309	-6.70309	0.077008	0.00771235	0.000107765	-9.13556	-9.13556	-6.81829e-10	0.00123653								0.0874282	0.00115824	9.9289e-05	0.00116309	0.0488473
0.0879506	0.00128704	9.88743e-05	-6.65541	-6.65541	0.0740151	0.0077353	0.000113196	-9.08639	-9.08639	-7.17257e-10	0.00123836								0.0875588	0.00109689	9.83034e-05	0.00115972	0.639144
0.0880812	0.00112261	9.84466e-05	-6.7921	-6.7921	0.0840602	0.00775829	9.88808e-05	-9.2216	-9.2216	-6.27481e-10	0.0012402								0.0876894	0.00117729	9.85419e-05	0.00115641	-0.21189
0.0882118	0.00123449	9.845e-05	-6.6971	-6.6971	0.0767291	0.00778131	0.000108897	-9.12511	-9.12511	-6.92064e-10	0.00124204								0.08782	0.00122711	9.8231e-05	0.00115316	-0.752817
0.0883424	0.00113431	9.82112e-05	-6.78173	-6.78173	0.0830373	0.00780437	0.000100208	-9.20827	-9.20827	-6.37786e-10	0.00124388								0.0879506	0.00128704	9.88743e-05	0.00114996	-1.38641
0.0884729	0.00117503	9.84639e-05	-6.74646	-6.74646	0.0804705	0.00782746	0.000103958	-9.17152	-9.17152	-6.62637e-10	0.00124572								0.0880812	0.00112261	9.84466e-05	0.00114682	0.24592
0.0886035	0.00121571	9.83902e-05	-6.71243	-6.71243	0.0778239	0.00785059	0.000107716	-9.13601	-9.13601	-6.87603e-10	0.00124756								0.0882118	0.00123449	9.845e-05	0.00114373	-0.921889
0.0887341	0.00112072	9.85046e-05	-6.79378	-6.79378	0.0842437	0.00787375	9.94461e-05	-9.21589	-9.21589	-6.35747e-10	0.0012494								0.0883424	0.00113431	9.82112e-05	0.00114069	0.064962
0.0888647	0.00117426	9.81436e-05	-6.74712	-6.74712	0.0802695	0.00789694	0.00010435	-9.16776	-9.16776	-6.6808e-10	0.00125124								0.0884729	0.00117503	9.84639e-05	0.0011377	-0.379124
0.0889953	0.0012276	9.85613e-05	-6.70269	-6.70269	0.0772275	0.00792017	0.000109251	-9.12187	-9.12187	-7.00482e-10	0.00125308								0.0886035	0.00121571	9.83902e-05	0.00113476	-0.822745
0.0891259	0.00124501	9.83035e-05	-6.68861	-6.68861	0.0759958	0.00794343	0.000110963	-9.10632	-9.10632	-7.12502e-10	0.00125491								0.0887341	0.00112072	9.85046e-05	0.00113187	0.113193
0.0892565	0.00110535	9.75422e-05	-6.80759	-6.80759	0.0845668	0.00796673	9.86597e-05	-9.22383	-9.22383	-6.34432e-10	0.00125675								0.0888647	0.00117426	9.81436e-05	0.00112902	-0.460957
0.0893871	0.00103933	9.78875e-05	-6.86918	-6.86918	0.0900082	0.00799006	9.29027e-05	-9.28396	-9.28396	-5.98286e-10	0.00125859								0.0889953	0.0012276	9.85613e-05	0.00112622	-1.0286
0.0895177	0.00122162	9.77068e-05	-6.70758	-6.70758	0.0769438	0.00801342	0.000109357	-9.1209	-9.1209	-7.05277e-10	0.00126043								0.0891259	0.00124501	9.83035e-05	0.00112347	-1.23638
0.0896483	0.00105024	9.74844e-05	-6.85874	-6.85874	0.0887625	0.00803682	9.41522e-05	-9.2706	-9.2706	-6.08104e-10	0.00126227								0.0892565	0.00110535	9.75422e-05	0.00112076	0.157983
0.0897789	0.00112436	9.81831e-05	-6.79054	-6.79054	0.0837192	0.00806025	0.000100944	-9.20095	-9.20095	-6.52919e-10	0.00126411								0.0893871	0.00103933	9.78875e-05	0.00111809	0.804597
0.0899095	0.00121356	9.75219e-05	-6.7142	-6.7142	0.0772945	0.00808372	0.000109111	-9.12315	-9.12315	-7.0677e-10	0.00126595								0.0895177	0.00122162	9.77068e-05	0.00111546	-1.08652
0.0900401	0.00114836	9.79166e-05	-6.76942	-6.76942	0.0818255	0.00810722	0.000103398	-9.17692	-9.17692	-6.70742e-10	0.00126779								0.0896483	0.00105024	9.74844e-05	0.00111287	0.642462
0.0901707	0.00120342	9.80906e-05	-6.72259	-6.72259	0.0783581	0.00813075	0.000108513	-9.12864	-9.12864	-7.04942e-10	0.00126962								0.0897789	0.00112436	9.81831e-05	0.00111033	-0.142896
0.0903013	0.0012338	9.75594e-05	-6.69766	-6.69766	0.0761017	0.00815432	0.000111414	-9.10226	-9.10226	-7.24833e-10	0.00127146								0.0899095	0.00121356	9.75219e-05	0.00110782	-1.08427
0.0904319	0.0010641	9.7821e-05	-6.84563	-6.84563	0.0879453	0.00817792	9.62286e-05	-9.24878	-9.24878	-6.26947e-10	0.0012733								0.0900401	0.00114836	9.79166e-05	0.00110535	-0.439251
0.0905625	0.00105581	9.69482e-05	-6.85345	-6.85345	0.0878493	0.00820156	9.56168e-05	-9.25516	-9.25516	-6.23861e-10	0.00127514								0.0901707	0.00120342	9.80906e-05	0.00110292	-1.02456
0.0906931	0.00106986	9.75115e-05	-6.84023	-6.84023	0.0872268	0.00822523	9.70289e-05	-9.2405	-9.2405	-6.33987e-10	0.00127698								0.0903013	0.0012338	9.75594e-05	0.00110052	-1.36614
0.0908237	0.00114203	9.78571e-05	-6.77495	-6.77495	0.0822129	0.00824894	0.000103723	-9.17378	-9.17378	-6.78705e-10	0.00127882								0.0904319	0.0010641	9.7821e-05	0.00109815	0.348085
0.0909543	0.00103418	9.70164e-05	-6.87415	-6.87415	0.089667	0.00827268	9.40631e-05	-9.27154	-9.27154	-6.16379e-10	0.00128066								0.0905625	0.00105581	9.69482e-05	0.00109582	0.412695
0.0910849	0.0010428	9.71849e-05	-6.86585	-6.86585	0.0891056	0.00829645	9.49833e-05	-9.26181	-9.26181	-6.23302e-10	0.0012825								0.0906931	0.00106986	9.75115e-05	0.00109353	0.242741
0.0912155	0.000845755	9.71489e-05	-7.07528	-7.07528	0.108735	0.00832026	7.71459e-05	-9.46981	-9.46981	-5.06975e-10	0.00128434								0.0908237	0.00114203	9.78571e-05	0.00109126	-0.518818
0.091346	0.00110554	9.71385e-05	-6.80742	-6.80742	0.0842172	0.0083441	0.000100987	-9.20052	-9.20052	-6.64599e-10	0.00128617								0.0909543	0.00103418	9.70164e-05	0.00108903	0.565368
0.0914766	0.00105585	9.74819e-05	-6.85341	-6.85341	0.0883089	0.00836798	9.65856e-05	-9.24508	-9.24508	-6.36544e-10	0.00128801								0.0910849	0.0010428	9.71849e-05	0.00108682	0.452951
0.0916072	0.00107383	9.64181e-05	-6.83652	-6.83652	0.0859841	0.00839189	9.83706e-05	-9.22677	-9.22677	-6.49233e-10	0.00128985								0.0912155	0.000845755	9.71489e-05	0.00108464	2.45896
0.0917378	0.00114368	9.67827e-05	-6.7735	-6.7735	0.0812333	0.00841583	0.000104919	-9.16232	-9.16232	-6.93437e-10	0.00129169								0.091346	0.00110554	9.71385e-05	0.0010825	-0.237187
0.0918684	0.00109417	9.70952e-05	-6.81776	-6.81776	0.0850199	0.00843981	0.00010052	-9.20516	-9.20516	-6.65308e-10	0.00129353								0.0914766	0.00105585	9.74819e-05	0.00108038	0.251636
0.091999	0.00105605	9.80449e-05	-6.85322	-6.85322	0.0887809	0.00846382	9.71556e-05	-9.2392	-9.2392	-6.43956e-10	0.00129537								0.0916072	0.00107383	9.64181e-05	0.00107828	0.0461532
0.0921296	0.000896974	9.97322e-05	-7.01648	-7.01648	0.105429	0.00848787	8.26379e-05	-9.40104	-9.40104	-5.48509e-10	0.00129721								0.0917378	0.00114368	9.67827e-05	0.00107621	-0.697129
0.0922602	0.000939076	0.000100764	-6.97061	-6.97061	0.101926	0.00851195	8.66394e-05	-9.35376	-9.35376	-5.75884e-10	0.00129905								0.0918684	0.00109417	9.70952e-05	0.00107417	-0.205983
0.0923908	0.00118361	0.000100967	-6.73919	-6.73919	0.0818604	0.00853606	0.000109355	-9.12091	-9.12091	-7.279e-10	0.00130088								0.091999	0.00105605	9.80449e-05	0.00107214	0.164108
0.0925214	0.00101405	0.000101837	-6.8938	-6.8938	0.0956974	0.00856021	9.38213e-05	-9.27412	-9.27412	-6.25388e-10	0.00130272								0.0921296	0.000896974	9.97322e-05	0.00107015	1.73641
0.092652	0.00111702	0.000101734	-6.79709	-6.79709	0.0871646	0.00858439	0.000103494	-9.176	-9.176	-6.90838e-10	0.00130456								0.0922602	0.000939076	0.000100764	0.00106817	1.28115
0.0927826	0.00107249	0.000102489	-6.83777	-6.83777	0.0912672	0.00860861	9.95084e-05	-9.21527	-9.21527	-6.65169e-10	0.0013064								0.0923908	0.00118361	0.000100967	0.00106621	-1.16276
0.0929132	0.000755469	0.000102945	-7.18817	-7.18817	0.127748	0.00863286	7.0193e-05	-9.56426	-9.56426	-4.69869e-10	0.00130824								0.0925214	0.00101405	0.000101837	0.00106428	0.493239
0.0930438	0.000860443	0.000102728	-7.05806	-7.05806	0.112784	0.00865715	8.00589e-05	-9.43275	-9.43275	-5.36664e-10	0.00131008								0.092652	0.00111702	0.000101734	0.00106236	-0.537284
0.0931744	0.000981757	0.000104158	-6.92617	-6.92617	0.100834	0.00868147	9.14746e-05	-9.29945	-9.29945	-6.14048e-10	0.00131192								0.0927826	0.00107249	0.000102489	0.00106046	-0.117378
0.093305	0.00107453	0.000101774	-6.83587	-6.83587	0.090494	0.00870582	0.000100259	-9.20775	-9.20775	-6.73959e-10	0.00131376								0.0929132	0.000755469	0.000102945	0.00105858	2.9444
0.0934356	0.00109293	0.000100803	-6.81889	-6.81889	0.0882232	0.00873021	0.000102119	-9.18938	-9.18938	-6.8742e-10	0.0013156								0.0930438	0.000860443	0.000102728	0.00105672	1.91065
0.0935662	0.00114341	0.000100821	-6.77374	-6.77374	0.0845026	0.00875463	0.000106984	-9.14283	-9.14283	-7.21182e-10	0.00131743								0.0931744	0.000981757	0.000104158	0.00105487	0.701943
0.0936968	0.00115986	9.99613e-05	-6.75946	-6.75946	0.0826706	0.00877908	0.000108675	-9.12715	-9.12715	-7.33602e-10	0.00131927								0.093305	0.00107453	0.000101774	0.00105304	-0.211154
0.0938274	0.00103716	0.000100061	-6.87127	-6.87127	0.0921014	0.00880357	9.7314e-05	-9.23757	-9.23757	-6.57825e-10	0.00132111								0.0934356	0.00109293	0.000100803	0.00105122	-0.413777
0.093958	0.00106154	0.000100081	-6.84803	-6.84803	0.0900958	0.0088281	9.97401e-05	-9.21294	-9.21294	-6.75163e-10	0.00132295								0.0935662	0.00114341	0.000100821	0.00104942	-0.932246
0.0940886	0.00116475	9.90251e-05	-6.75525	-6.75525	0.0815969	0.00885266	0.00010959	-9.11877	-9.11877	-7.42868e-10	0.00132479								0.0936968	0.00115986	9.99613e-05	0.00104763	-1.12273
0.0942192	0.000930092	9.89214e-05	-6.98023	-6.98023	0.101072	0.00887725	8.76325e-05	-9.34236	-9.34236	-5.94853e-10	0.00132663								0.0938274	0.00103716	0.000100061	0.00104585	0.086847
0.0943497	0.00107394	9.89148e-05	-6.83642	-6.83642	0.0881066	0.00890187	0.000101326	-9.19717	-9.19717	-6.88758e-10	0.00132847								0.093958	0.00106154	0.000100081	0.00104408	-0.174459
0.0944803	0.00103087	9.85573e-05	-6.87735	-6.87735	0.0913076	0.00892654	9.7397e-05	-9.23672	-9.23672	-6.62968e-10	0.00133031								0.0940886	0.00116475	9.90251e-05	0.00104232	-1.23635
0.0946109	0.00106856	9.92056e-05	-6.84144	-6.84144	0.0887802	0.00895123	0.000101097	-9.19943	-9.19943	-6.89108e-10	0.00133214								0.0942192	0.000930092	9.89214e-05	0.00104058	1.11693
0.0947415	0.00115491	9.86366e-05	-6.76373	-6.76373	0.0819544	0.00897596	0.000109418	-9.12034	-9.12034	-7.46852e-10	0.00133398								0.0943497	0.00107394	9.89148e-05	0.00103884	-0.354851
0.0948721	0.00117325	9.87026e-05	-6.74798	-6.74798	0.0807755	0.00900072	0.000111309	-9.1032	-9.1032	-7.60805e-10	0.00133582								0.0944803	0.00103087	9.85573e-05	0.00103711	0.0633134
0.0950027	0.000874009	9.79264e-05	-7.04242	-7.04242	0.106199	0.00902552	8.30332e-05	-9.39627	-9.39627	-5.68321e-10	0.00133766								0.0946109	0.00106856	9.92056e-05	0.00103539	-0.334356
0.0951333	0.000945179	9.81942e-05	-6.96414	-6.96414	0.0988399	0.00905035	8.9918e-05	-9.31661	-9.31661	-6.1629e-10	0.0013395								0.0947415	0.00115491	9.86366e-05	0.00103367	-1.22916
0.0952639	0.000914012	9.83198e-05	-6.99767	-6.99767	0.102168	0.00907521	8.70724e-05	-9.34877	-9.34877	-5.97605e-10	0.00134134								0.0948721	0.00117325	9.87026e-05	0.00103196	-1.43147
0.0953945	0.00102678	9.78433e-05	-6.88133	-6.88133	0.0910204	0.00910011	9.79492e-05	-9.23106	-9.23106	-6.73178e-10	0.00134318								0.0950027	0.000874009	9.79264e-05	0.00103026	1.5956
0.0955251	0.00103108	9.7667e-05	-6.87715	-6.87715	0.0905014	0.00912505	9.8494e-05	-9.22551	-9.22551	-6.77849e-10	0.00134502								0.0951333	0.000945179	9.81942e-05	0.00102856	0.849144
0.0956557	0.000987115	9.78297e-05	-6.92072	-6.92072	0.0944977	0.00915001	9.44232e-05	-9.26772	-9.26772	-6.50721e-10	0.00134686								0.0952639	0.000914012	9.83198e-05	0.00102686	1.14776
0.0957863	0.000938607	9.6747e-05	-6.97111	-6.97111	0.0981018	0.00917501	8.99057e-05	-9.31675	-9.31675	-6.20435e-10	0.00134869								0.0953945	0.00102678	9.78433e-05	0.00102517	-0.0164549
0.0959169	0.000985497	9.77904e-05	-6.92236	-6.92236	0.0946095	0.00920005	9.45258e-05	-9.26664	-9.26664	-6.53207e-10	0.00135053								0.0955251	0.00103108	9.7667e-05	0.00102348	-0.0778154
0.0960475	0.00108409	9.76429e-05	-6.82701	-6.82701	0.086241	0.00922512	0.000104124	-9.16993	-9.16993	-7.20515e-10	0.00135237								0.0956557	0.000987115	9.78297e-05	0.00102179	0.354442
0.0961781	0.000972257	9.73274e-05	-6.93589	-6.93589	0.0954053	0.00925022	9.35098e-05	-9.27744	-9.27744	-6.47946e-10	0.00135421								0.0957863	0.000938607	9.6747e-05	0.0010201	0.842331
0.0963087	0.00104185	9.74709e-05	-6.86676	-6.86676	0.0894344	0.00927536	0.000100339	-9.20695	-9.20695	-6.96212e-10	0.00135605								0.0959169	0.000985497	9.77904e-05	0.00101841	0.336567
0.0964393	0.001186	9.76321e-05	-6.73717	-6.73717	0.0791073	0.00930053	0.000114377	-9.07601	-9.07601	-7.9469e-10	0.00135789								0.0960475	0.00108409	9.76429e-05	0.00101672	-0.689963
0.0965699	0.00105209	9.73281e-05	-6.85698	-6.85698	0.0884772	0.00932574	0.0001016	-9.19447	-9.19447	-7.06873e-10	0.00135973								0.0961781	0.000972257	9.73274e-05	0.00101504	0.439578
0.0967005	0.00110913	9.79577e-05	-6.80418	-6.80418	0.0846347	0.00935098	0.000107253	-9.14032	-9.14032	-7.47214e-10	0.00136157								0.0963087	0.00104185	9.74709e-05	0.00101334	-0.292498
0.0968311	0.0010034	9.68058e-05	-6.90436	-6.90436	0.092103	0.00937625	9.71603e-05	-9.23915	-9.23915	-6.77811e-10	0.0013634								0.0964393	0.001186	9.76321e-05	0.00101165	-1.78579
0.0969617	0.00105786	9.6912e-05	-6.85151	-6.85151	0.0876549	0.00940156	0.000102572	-9.18495	-9.18495	-7.16529e-10	0.00136524								0.0965699	0.00105209	9.73281e-05	0.00100996	-0.432866
0.0970923	0.000969459	9.635e-05	-6.93877	-6.93877	0.0947512	0.00942691	9.4127e-05	-9.27087	-9.27087	-6.58422e-10	0.00136708								0.0967005	0.00110913	9.79577e-05	0.00100826	-1.02973
0.0972228	0.00105915	9.67983e-05	-6.85029	-6.85029	0.0874543	0.00945228	0.000102974	-9.18104	-9.18104	-7.21273e-10	0.00136892								0.0968311	0.0010034	9.68058e-05	0.00100655	0.0325394
0.0973534	0.0010751	9.69474e-05	-6.83534	-6.83534	0.0863385	0.00947769	0.000104665	-9.16475	-9.16475	-7.34103e-10	0.00137076								0.0969617	0.00105786	9.6912e-05	0.00100484	-0.547094
0.097484	0.0012188	9.67455e-05	-6.70989	-6.70989	0.0763846	0.00950314	0.000118814	-9.03796	-9.03796	-8.34459e-10	0.0013726								0.0970923	0.000969459	9.635e-05	0.00100313	0.349465
0.0976146	0.00105608	9.70947e-05	-6.85319	-6.85319	0.0879548	0.00952862	0.000103089	-9.17992	-9.17992	-7.2499e-10	0.00137444								0.0972228	0.00105915	9.67983e-05	0.0010014	-0.596601
0.0977452	0.00103138	9.6388e-05	-6.87686	-6.87686	0.0893427	0.00955413	0.000100812	-9.20225	-9.20225	-7.0993e-10	0.00137628								0.0973534	0.0010751	9.69474e-05	0.000999675	-0.777999
0.0978758	0.00112018	9.63692e-05	-6.79427	-6.79427	0.0825289	0.00957968	0.000109639	-9.11832	-9.11832	-7.73115e-10	0.00137812								0.097484	0.0012188	9.67455e-05	0.000997938	-2.28292
0.0980064	0.000965224	9.64574e-05	-6.94315	-6.94315	0.095249	0.00960526	9.45982e-05	-9.26587	-9.26587	-6.67948e-10	0.00137995								0.0976146	0.00105608	9.70947e-05	0.000996194	-0.616779
0.098137	0.0011128	9.65097e-05	-6.80088	-6.80088	0.0831703	0.00963087	0.000109207	-9.12227	-9.12227	-7.72126e-10	0.00138179								0.0977452	0.00103138	9.6388e-05	0.00099444	-0.383243
0.0982676	0.000982521	9.61608e-05	-6.92539	-6.92539	0.0933733	0.00965652	9.655e-05	-9.24545	-9.24545	-6.83547e-10	0.00138363								0.0978758	0.00112018	9.63692e-05	0.000992676	-1.32308
0.0983982	0.00111733	9.61755e-05	-6.79681	-6.79681	0.0825714	0.00968221	0.000109943	-9.11555	-9.11555	-7.79402e-10	0.00138547								0.0980064	0.000965224	9.64574e-05	0.000990902	0.266211
0.0985288	0.000965816	9.51607e-05	-6.94254	-6.94254	0.0939718	0.00970793	9.51607e-05	-9.25994	-9.25994	-6.75501e-10	0.00138731								0.098137	0.0011128	9.65097e-05	0.000989118	-1.28155
0.0986594	0.000972173	9.55192e-05	-6.93598	-6.93598	0.093721	0.00973368	9.5914e-05	-9.25206	-9.25206	-6.81751e-10	0.00138915								0.0982676	0.000982521	9.61608e-05	0.000987322	0.0499268
0.09879	0.0010463	9.52038e-05	-6.8625	-6.8625	0.0870864	0.00975946	0.000103364	-9.17725	-9.17725	-7.35678e-10	0.00139099								0.0983982	0.00111733	9.61755e-05	0.000985514	-1.37058
0.0989206	0.000833488	9.48003e-05	-7.08989	-7.08989	0.107723	0.00978528	8.24491e-05	-9.40333	-9.40333	-5.87595e-10	0.00139283								0.0985288	0.000965816	9.51607e-05	0.000983693	0.187861
0.0990512	0.0010095	9.52043e-05	-6.8983	-6.8983	0.0901225	0.00981114	9.99922e-05	-9.21042	-9.21042	-7.13561e-10	0.00139466								0.0986594	0.000972173	9.55192e-05	0.000981859	0.101404
0.0991818	0.00116491	9.45904e-05	-6.75511	-6.75511	0.0780713	0.00983703	0.000115538	-9.06591	-9.06591	-8.25585e-10	0.0013965								0.09879	0.0010463	9.52038e-05	0.000980012	-0.696275
0.0993124	0.00112147	9.49272e-05	-6.79311	-6.79311	0.0812531	0.00986295	0.000111376	-9.1026	-9.1026	-7.96893e-10	0.00139834								0.0989206	0.000833488	9.48003e-05	0.000978149	1.52596
0.099443	0.000873643	9.48408e-05	-7.04284	-7.04284	0.10306	0.00988891	8.68777e-05	-9.35101	-9.35101	-6.22426e-10	0.00140018								0.0990512	0.0010095	9.52043e-05	0.000976272	-0.349018
0.0995736	0.000882476	9.40328e-05	-7.03278	-7.03278	0.101252	0.0099149	8.78713e-05	-9.33964	-9.33964	-6.30371e-10	0.00140202								0.0991818	0.00116491	9.45904e-05	0.00097438	-2.01426
0.0997042	0.00105995	9.46599e-05	-6.84953	-6.84953	0.0855408	0.00994092	0.000105681	-9.15508	-9.15508	-7.59132e-10	0.00140386								0.0993124	0.00112147	9.49272e-05	0.000972471	-1.56961
0.0998348	0.00104052	9.39314e-05	-6.86803	-6.86803	0.0864286	0.00996698	0.00010388	-9.17227	-9.17227	-7.4717e-10	0.0014057								0.099443	0.000873643	9.48408e-05	0.000970546	1.02174
0.0999654	0.000914227	9.39174e-05	-6.99743	-6.99743	0.0977878	0.00999307	9.1391e-05	-9.30036	-9.30036	-6.58201e-10	0.00140754								0.0995736	0.000882476	9.40328e-05	0.000968603	0.915925
0.100096	0.000757382	9.40618e-05	-7.18564	-7.18564	0.117066	0.0100192	7.58109e-05	-9.48727	-9.48727	-5.46705e-10	0.00140937								0.0997042	0.00105995	9.46599e-05	0.000966643	-0.985708
0.100227	0.0010531	9.41178e-05	-6.85602	-6.85602	0.0856015	0.0100454	0.000105549	-9.15634	-9.15634	-7.6215e-10	0.00141121								0.0998348	0.00104052	9.39314e-05	0.000964664	-0.807568
0.100357	0.00103099	9.45944e-05	-6.87724	-6.87724	0.0877829	0.0100716	0.000103467	-9.17626	-9.17626	-7.48094e-10	0.00141305								0.0999654	0.000914227	9.39174e-05	0.000962667	0.515772
0.100488	0.000984466	9.43437e-05	-6.92341	-6.92341	0.0915142	0.0100978	9.89268e-05	-9.22113	-9.22113	-7.16197e-10	0.00141489								0.100096	0.000757382	9.40618e-05	0.00096065	2.161
0.100618	0.00111368	9.43534e-05	-6.80009	-6.80009	0.0813239	0.010124	0.000112057	-9.09651	-9.09651	-8.12307e-10	0.00141673								0.100227	0.0010531	9.41178e-05	0.000958614	-1.00391
0.100749	0.000977855	9.47e-05	-6.93015	-6.93015	0.0924375	0.0101503	9.85178e-05	-9.22527	-9.22527	-7.1509e-10	0.00141857								0.100357	0.00103099	9.45944e-05	0.000956558	-0.786854
0.10088	0.0011395	9.46104e-05	-6.77717	-6.77717	0.0797608	0.0101767	0.000114952	-9.07099	-9.07099	-8.3546e-10	0.00142041								0.100488	0.000984466	9.43437e-05	0.000954483	-0.317806
0.10101	0.00106965	9.44817e-05	-6.84042	-6.84042	0.084644	0.010203	0.000108045	-9.13296	-9.13296	-7.86279e-10	0.00142225								0.100618	0.00111368	9.43534e-05	0.000952389	-1.70943
0.101141	0.000990285	9.5224e-05	-6.91752	-6.91752	0.0918115	0.0102294	0.000100158	-9.20876	-9.20876	-7.29823e-10	0.00142409								0.100749	0.000977855	9.47e-05	0.000950275	-0.291235
0.101271	0.000977074	9.37208e-05	-6.93095	-6.93095	0.0915941	0.0102559	9.89496e-05	-9.2209	-9.2209	-7.21948e-10	0.00142592								0.10088	0.0011395	9.46104e-05	0.000948143	-2.02258
0.101402	0.000977367	9.44032e-05	-6.93065	-6.93065	0.0922047	0.0102823	9.91069e-05	-9.21931	-9.21931	-7.24028e-10	0.00142776								0.10101	0.00106965	9.44817e-05	0.000945991	-1.30881
0.101532	0.00111311	9.43645e-05	-6.8006	-6.8006	0.0813731	0.0103088	0.000113017	-9.08797	-9.08797	-8.26711e-10	0.0014296								0.101141	0.000990285	9.5224e-05	0.00094382	-0.487955
0.101663	0.000884863	9.36228e-05	-7.03008	-7.03008	0.100573	0.0103354	8.99579e-05	-9.31617	-9.31617	-6.58883e-10	0.00143144								0.101271	0.000977074	9.37208e-05	0.00094163	-0.378187
0.101794	0.00113853	9.48083e-05	-6.77802	-6.77802	0.0799866	0.010362	0.000115895	-9.06282	-9.06282	-8.49947e-10	0.00143328								0.101402	0.000977367	9.44032e-05	0.000939421	-0.401957
0.101924	0.00097092	9.3811e-05	-6.93727	-6.93727	0.0922334	0.0103886	9.89603e-05	-9.22079	-9.22079	-7.26682e-10	0.00143512								0.101532	0.00111311	9.43645e-05	0.000937193	-1.86423
0.102055	0.0010306	9.40728e-05	-6.87761	-6.87761	0.087351	0.0104152	0.000105178	-9.15986	-9.15986	-7.73327e-10	0.00143696								0.101663	0.000884863	9.36228e-05	0.000934946	0.534944
0.102185	0.00118273	9.52528e-05	-6.73993	-6.73993	0.0774576	0.0104419	0.000120858	-9.0209	-9.0209	-8.89753e-10	0.0014388								0.101794	0.00113853	9.48083e-05	0.00093268	-2.17122
0.102316	0.00100372	9.34311e-05	-6.90404	-6.90404	0.0890038	0.0104686	0.000102697	-9.18373	-9.18373	-7.57017e-10	0.00144063								0.101924	0.00097092	9.3811e-05	0.000930395	-0.431986
0.102447	0.000978179	9.41019e-05	-6.92982	-6.92982	0.0918507	0.0104953	0.000100211	-9.20823	-9.20823	-7.39638e-10	0.00144247								0.102055	0.0010306	9.40728e-05	0.000928092	-1.08967
0.102577	0.000981575	9.40161e-05	-6.92635	-6.92635	0.0914672	0.0105221	0.000100687	-9.20349	-9.20349	-7.441e-10	0.00144431								0.102185	0.00118273	9.52528e-05	0.000925771	-2.69765
0.102708	0.000896468	9.33536e-05	-7.01705	-7.01705	0.0990621	0.0105489	9.20743e-05	-9.29291	-9.29291	-6.81314e-10	0.00144615								0.102316	0.00100372	9.34311e-05	0.00092343	-0.85935
0.102838	0.000954703	9.40967e-05	-6.95411	-6.95411	0.0940013	0.0105757	9.81802e-05	-9.22871	-9.22871	-7.27419e-10	0.00144799								0.102447	0.000978179	9.41019e-05	0.000921072	-0.606863
0.102969	0.00101961	9.35659e-05	-6.88834	-6.88834	0.0877969	0.0106026	0.000104988	-9.16166	-9.16166	-7.78848e-10	0.00144983								0.102577	0.000981575	9.40161e-05	0.000918694	-0.668832
0.1031	0.00090229	9.3339e-05	-7.01057	-7.01057	0.0984387	0.0106295	9.30258e-05	-9.28263	-9.28263	-6.90981e-10	0.00145167								0.102708	0.000896468	9.33536e-05	0.000916299	0.212429
0.10323	0.000897681	9.36545e-05	-7.0157	-7.0157	0.0992383	0.0106565	9.26678e-05	-9.28649	-9.28649	-6.89194e-10	0.00145351								0.102838	0.000954703	9.40967e-05	0.000913885	-0.433788
0.103361	0.00101641	9.35195e-05	-6.89148	-6.89148	0.0880197	0.0106835	0.000105057	-9.16101	-9.16101	-7.82324e-10	0.00145535								0.102969	0.00101961	9.35659e-05	0.000911453	-1.15594
0.103491	0.000852131	9.31856e-05	-7.06777	-7.06777	0.10378	0.0107105	8.81883e-05	-9.33604	-9.33604	-6.57538e-10	0.00145718								0.1031	0.00090229	9.3339e-05	0.000909003	0.0719206
0.103622	0.00103381	9.35508e-05	-6.8745	-6.8745	0.0866283	0.0107375	0.000107125	-9.14151	-9.14151	-7.99743e-10	0.00145902								0.10323	0.000897681	9.36545e-05	0.000906536	0.0945496
0.103753	0.00102543	9.3633e-05	-6.88264	-6.88264	0.0873797	0.0107646	0.000106391	-9.14839	-9.14839	-7.95261e-10	0.00146086								0.103361	0.00101641	9.35195e-05	0.00090405	-1.20146
0.103883	0.000922076	9.33262e-05	-6.98888	-6.98888	0.0964124	0.0107917	9.57882e-05	-9.25337	-9.25337	-7.16907e-10	0.0014627								0.103491	0.000852131	9.31856e-05	0.000901546	0.530286
0.104014	0.000734435	9.27307e-05	-7.21641	-7.21641	0.118904	0.0108189	7.63914e-05	-9.47964	-9.47964	-5.72454e-10	0.00146454								0.103622	0.00103381	9.35508e-05	0.000899025	-1.44077
0.104144	0.001056	9.35969e-05	-6.85327	-6.85327	0.0849232	0.0108461	0.000109976	-9.11524	-9.11524	-8.25166e-10	0.00146638								0.103753	0.00102543	9.3633e-05	0.000896486	-1.37712
0.104275	0.000949234	9.34498e-05	-6.95986	-6.95986	0.0938979	0.0108733	9.89814e-05	-9.22058	-9.22058	-7.436e-10	0.00146822								0.103883	0.000922076	9.33262e-05	0.00089393	-0.301587
0.104406	0.00110277	9.34516e-05	-6.80993	-6.80993	0.0813427	0.0109005	0.000115135	-9.0694	-9.0694	-8.6604e-10	0.00147006								0.104014	0.000734435	9.27307e-05	0.000891356	1.69222
0.104536	0.000897293	9.32001e-05	-7.01613	-7.01613	0.0988204	0.0109278	9.37996e-05	-9.27435	-9.27435	-7.06437e-10	0.00147189								0.104144	0.001056	9.35969e-05	0.000888766	-1.78675
0.104667	0.000892876	9.25834e-05	-7.02106	-7.02106	0.0986602	0.0109551	9.34545e-05	-9.27804	-9.27804	-7.04717e-10	0.00147373								0.104275	0.000949234	9.34498e-05	0.000886157	-0.674983
0.104797	0.000786053	9.28956e-05	-7.14849	-7.14849	0.111702	0.0109825	8.23763e-05	-9.40421	-9.40421	-6.21954e-10	0.00147557								0.104406	0.00110277	9.34516e-05	0.000883532	-2.34601
0.104928	0.000694307	9.293e-05	-7.2726	-7.2726	0.125615	0.0110099	7.28522e-05	-9.52708	-9.52708	-5.50731e-10	0.00147741								0.104536	0.000897293	9.32001e-05	0.00088089	-0.175998
0.105059	0.000958765	9.26035e-05	-6.94986	-6.94986	0.0922019	0.0110373	0.000100726	-9.2031	-9.2031	-7.62396e-10	0.00147925								0.104667	0.000892876	9.25834e-05	0.000878231	-0.158182
0.105189	0.00106572	9.3376e-05	-6.8441	-6.8441	0.0839898	0.0110648	0.000112102	-9.0961	-9.0961	-8.49553e-10	0.00148109								0.104797	0.000786053	9.28956e-05	0.000875555	0.963469
0.10532	0.000725567	9.24996e-05	-7.22856	-7.22856	0.11999	0.0110923	7.64165e-05	-9.47931	-9.47931	-5.79833e-10	0.00148293								0.104928	0.000694307	9.293e-05	0.000872863	1.9214
0.10545	0.000883006	9.26962e-05	-7.03218	-7.03218	0.0998254	0.0111198	9.31133e-05	-9.28169	-9.28169	-7.074e-10	0.00148477								0.105059	0.000958765	9.26035e-05	0.000870154	-0.956886
0.105581	0.000734236	9.25446e-05	-7.21668	-7.21668	0.118709	0.0111473	7.75213e-05	-9.46496	-9.46496	-5.89675e-10	0.00148661								0.105189	0.00106572	9.3376e-05	0.000867429	-2.12358
0.105712	0.000943316	9.25903e-05	-6.96611	-6.96611	0.0936306	0.0111749	9.97194e-05	-9.21315	-9.21315	-7.59465e-10	0.00148844								0.10532	0.000725567	9.24996e-05	0.000864687	1.50401
0.105842	0.000843588	9.31729e-05	-7.07785	-7.07785	0.104764	0.0112026	8.92872e-05	-9.32365	-9.32365	-6.80853e-10	0.00149028								0.10545	0.000883006	9.26962e-05	0.000861929	-0.227377
0.105973	0.000864854	9.25039e-05	-7.05295	-7.05295	0.101617	0.0112302	9.1651e-05	-9.29752	-9.29752	-6.9974e-10	0.00149212								0.105581	0.000734236	9.25446e-05	0.000859156	1.34984
0.106103	0.000883832	9.20896e-05	-7.03124	-7.03124	0.0991153	0.0112579	9.37775e-05	-9.27459	-9.27459	-7.16858e-10	0.00149396								0.105712	0.000943316	9.25903e-05	0.000856366	-0.939083
0.106234	0.000804723	9.23524e-05	-7.12501	-7.12501	0.108642	0.0112857	8.54889e-05	-9.36712	-9.36712	-6.54302e-10	0.0014958								0.105842	0.000843588	9.31729e-05	0.000853561	0.107038
0.106365	0.0010005	9.26091e-05	-6.90726	-6.90726	0.0885261	0.0113134	0.000106418	-9.14814	-9.14814	-8.15486e-10	0.00149764								0.105973	0.000864854	9.25039e-05	0.00085074	-0.152577
0.106495	0.000964001	9.23928e-05	-6.94442	-6.94442	0.091524	0.0113412	0.000102661	-9.18407	-9.18407	-7.87667e-10	0.00149948								0.106103	0.000883832	9.20896e-05	0.000847903	-0.390153
0.106626	0.000786347	9.25393e-05	-7.14811	-7.14811	0.111257	0.011369	8.38448e-05	-9.38654	-9.38654	-6.44086e-10	0.00150132								0.106234	0.000804723	9.23524e-05	0.000845051	0.436675
0.106756	0.00100304	9.23315e-05	-6.90472	-6.90472	0.0880582	0.0113969	0.000107081	-9.14193	-9.14193	-8.2359e-10	0.00150315								0.106365	0.0010005	9.26091e-05	0.000842184	-1.70951
0.106887	0.00084175	9.26077e-05	-7.08003	-7.08003	0.104376	0.0114248	8.99721e-05	-9.31601	-9.31601	-6.92848e-10	0.00150499								0.106495	0.000964001	9.23928e-05	0.000839302	-1.34966
0.107018	0.00106384	9.27474e-05	-6.84587	-6.84587	0.0835888	0.0114527	0.00011385	-9.08063	-9.08063	-8.77792e-10	0.00150683								0.106626	0.000786347	9.25393e-05	0.000836405	0.540938
0.107148	0.000930353	9.21889e-05	-6.97995	-6.97995	0.0944828	0.0114807	9.96856e-05	-9.21349	-9.21349	-7.69524e-10	0.00150867								0.106756	0.00100304	9.23315e-05	0.000833493	-1.83629
0.107279	0.00103258	9.26681e-05	-6.87569	-6.87569	0.085943	0.0115087	0.000110774	-9.10802	-9.10802	-8.56163e-10	0.00151051								0.106887	0.00084175	9.26077e-05	0.000830567	-0.120757
0.107409	0.000628628	9.11119e-05	-7.37197	-7.37197	0.13535	0.0115368	6.75205e-05	-9.60308	-9.60308	-5.22496e-10	0.00151235								0.107018	0.00106384	9.27474e-05	0.000827626	-2.54685
0.10754	0.000977655	9.3472e-05	-6.93035	-6.93035	0.0913098	0.0115648	0.000105137	-9.16025	-9.16025	-8.14574e-10	0.00151419								0.107148	0.000930353	9.21889e-05	0.000824671	-1.14636
0.10767	0.000760235	9.45334e-05	-7.18188	-7.18188	0.117203	0.0115929	8.18549e-05	-9.41056	-9.41056	-6.3496e-10	0.00151603								0.107279	0.00103258	9.26681e-05	0.000821701	-2.27564
0.107801	0.000957587	9.47696e-05	-6.95109	-6.95109	0.0943707	0.0116211	0.000103229	-9.17856	-9.17856	-8.01733e-10	0.00151787								0.107409	0.000628628	9.11119e-05	0.000818718	2.08634
0.107932	0.000908757	9.59346e-05	-7.00343	-7.00343	0.100358	0.0116492	9.80837e-05	-9.22969	-9.22969	-7.62695e-10	0.0015197								0.10754	0.000977655	9.3472e-05	0.00081572	-1.73244
0.108062	0.00076756	9.5845e-05	-7.17229	-7.17229	0.117667	0.0116775	8.29443e-05	-9.39734	-9.39734	-6.45752e-10	0.00152154								0.10767	0.000760235	9.45334e-05	0.000812709	0.555084
0.108193	0.000892772	9.68386e-05	-7.02118	-7.02118	0.10298	0.0117057	9.65916e-05	-9.24502	-9.24502	-7.52911e-10	0.00152338								0.107801	0.000957587	9.47696e-05	0.000809684	-1.56066
0.108323	0.000742449	9.7439e-05	-7.20556	-7.20556	0.123314	0.011734	8.04247e-05	-9.42819	-9.42819	-6.2765e-10	0.00152522								0.107932	0.000908757	9.59346e-05	0.000806646	-1.06438
0.108454	0.000787726	9.72769e-05	-7.14636	-7.14636	0.116441	0.0117623	8.54321e-05	-9.36779	-9.36779	-6.67532e-10	0.00152706								0.108062	0.00076756	9.5845e-05	0.000803595	0.375972
0.108585	0.000974956	9.83253e-05	-6.93312	-6.93312	0.0960835	0.0117906	0.000105865	-9.15334	-9.15334	-8.28185e-10	0.0015289								0.108193	0.000892772	9.68386e-05	0.00080053	-0.952533
0.108715	0.000786252	9.89172e-05	-7.14823	-7.14823	0.118501	0.011819	8.54776e-05	-9.36726	-9.36726	-6.69496e-10	0.00153074								0.108323	0.000742449	9.7439e-05	0.000797453	0.564497
0.108846	0.000729804	9.80781e-05	-7.22273	-7.22273	0.126095	0.0118474	7.94361e-05	-9.44056	-9.44056	-6.22925e-10	0.00153258								0.108454	0.000787726	9.72769e-05	0.000794363	0.0682279
0.108976	0.000851931	9.89456e-05	-7.06801	-7.06801	0.109879	0.0118759	9.28404e-05	-9.28463	-9.28463	-7.28912e-10	0.00153441								0.108585	0.000974956	9.83253e-05	0.00079126	-1.86825
0.109107	0.000907279	9.90627e-05	-7.00506	-7.00506	0.103627	0.0119043	9.89905e-05	-9.22049	-9.22049	-7.7813e-10	0.00153625								0.108715	0.000786252	9.89172e-05	0.000788145	0.0191372
0.109238	0.000721724	9.94096e-05	-7.23387	-7.23387	0.129043	0.0119329	7.88394e-05	-9.4481	-9.4481	-6.20471e-10	0.00153809								0.108846	0.000729804	9.80781e-05	0.000785018	0.56296
0.109368	0.000710608	0.00010013	-7.24939	-7.24939	0.131824	0.0119614	7.77179e-05	-9.46242	-9.46242	-6.12376e-10	0.00153993								0.108976	0.000851931	9.89456e-05	0.000781878	-0.707995
0.109499	0.000734143	9.93517e-05	-7.21681	-7.21681	0.126924	0.01199	8.03878e-05	-9.42865	-9.42865	-6.34169e-10	0.00154177								0.109107	0.000907279	9.90627e-05	0.000778727	-1.29768
0.109629	0.000790682	0.000100433	-7.14261	-7.14261	0.119578	0.0120186	8.6682e-05	-9.35326	-9.35326	-6.84639e-10	0.00154361								0.109238	0.000721724	9.94096e-05	0.000775564	0.541598
0.10976	0.000867245	0.000101034	-7.05019	-7.05019	0.110199	0.0120473	9.51888e-05	-9.25965	-9.25965	-7.52724e-10	0.00154545								0.109368	0.000710608	0.00010013	0.000772389	0.617008
0.109891	0.000876875	0.000100856	-7.03915	-7.03915	0.10887	0.0120759	9.63603e-05	-9.24742	-9.24742	-7.62894e-10	0.00154729								0.109499	0.000734143	9.93517e-05	0.000769203	0.352888
0.110021	0.000956443	0.000101756	-6.95229	-6.95229	0.101102	0.0121047	0.000105229	-9.15937	-9.15937	-8.34099e-10	0.00154912								0.109629	0.000790682	0.000100433	0.000766006	-0.245696
0.110152	0.000772799	0.000101283	-7.16549	-7.16549	0.123155	0.0121334	8.51252e-05	-9.37139	-9.37139	-6.75547e-10	0.00155096								0.10976	0.000867245	0.000101034	0.000762798	-1.03378
0.110282	0.000757774	0.000101488	-7.18513	-7.18513	0.125689	0.0121622	8.35691e-05	-9.38984	-9.38984	-6.63984e-10	0.0015528								0.109891	0.000876875	0.000100856	0.000759579	-1.163
0.110413	0.0007516	0.000102454	-7.19331	-7.19331	0.12779	0.012191	8.29864e-05	-9.39683	-9.39683	-6.60135e-10	0.00155464								0.110021	0.000956443	0.000101756	0.00075635	-1.9664
0.110544	0.000713713	0.000101108	-7.24503	-7.24503	0.132488	0.0122199	7.88964e-05	-9.44737	-9.44737	-6.28342e-10	0.00155648								0.110152	0.000772799	0.000101283	0.00075311	-0.194396
0.110674	0.000619007	0.000102236	-7.38739	-7.38739	0.15286	0.0122488	6.85081e-05	-9.58856	-9.58856	-5.46253e-10	0.00155832								0.110282	0.000757774	0.000101488	0.00074986	-0.0779797
0.110805	0.000889507	0.000102777	-7.02484	-7.02484	0.109342	0.0122777	9.85616e-05	-9.22483	-9.22483	-7.86814e-10	0.00156016								0.110413	0.0007516	0.000102454	0.000746601	-0.0487926
0.110935	0.000910291	0.000103112	-7.00175	-7.00175	0.107305	0.0123067	0.000100983	-9.20055	-9.20055	-8.07097e-10	0.001562								0.110544	0.000713713	0.000101108	0.000743331	0.292934
0.111066	0.000967861	0.000103443	-6.94042	-6.94042	0.101543	0.0123357	0.000107496	-9.13805	-9.13805	-8.60163e-10	0.00156384								0.110674	0.000619007	0.000102236	0.000740053	1.18399
0.111197	0.000763641	0.000103639	-7.17741	-7.17741	0.127264	0.0123647	8.49143e-05	-9.37387	-9.37387	-6.80264e-10	0.00156567								0.110805	0.000889507	0.000102777	0.000736765	-1.48615
0.111327	0.00101096	0.000103923	-6.89685	-6.89685	0.0978491	0.0123937	0.000112547	-9.09214	-9.09214	-9.02696e-10	0.00156751								0.110935	0.000910291	0.000103112	0.00073347	-1.71484
0.111458	0.000729868	0.000104209	-7.22265	-7.22265	0.133462	0.0124228	8.13495e-05	-9.41676	-9.41676	-6.53237e-10	0.00156935								0.111066	0.000967861	0.000103443	0.000730165	-2.29785
0.111588	0.000834942	0.00010346	-7.08815	-7.08815	0.116816	0.012452	9.31698e-05	-9.28109	-9.28109	-7.49031e-10	0.00157119								0.111197	0.000763641	0.000103639	0.000726853	-0.354963
0.111719	0.000915639	0.000104982	-6.99589	-6.99589	0.108544	0.0124811	0.000102294	-9.18766	-9.18766	-8.23348e-10	0.00157303								0.111327	0.00101096	0.000103923	0.000723533	-2.76577
0.11185	0.000849352	0.00010445	-7.07104	-7.07104	0.115982	0.0125103	9.49996e-05	-9.26164	-9.26164	-7.65529e-10	0.00157487								0.111458	0.000729868	0.000104209	0.000720205	-0.0927271
0.11198	0.000900657	0.000104741	-7.01239	-7.01239	0.110014	0.0125396	0.000100856	-9.20182	-9.20182	-8.13667e-10	0.00157671								0.111588	0.000834942	0.00010346	0.000716871	-1.14122
0.112111	0.000826598	0.00010522	-7.09819	-7.09819	0.119819	0.0125688	9.26705e-05	-9.28646	-9.28646	-7.48504e-10	0.00157855								0.111719	0.000915639	0.000104982	0.00071353	-1.92518
0.112241	0.000861738	0.000104567	-7.05656	-7.05656	0.114528	0.0125981	9.67226e-05	-9.24366	-9.24366	-7.82143e-10	0.00158038								0.11185	0.000849352	0.00010445	0.000710182	-1.33241
0.112372	0.000744442	0.00010535	-7.20288	-7.20288	0.132357	0.0126275	8.36544e-05	-9.38882	-9.38882	-6.77255e-10	0.00158222								0.11198	0.000900657	0.000104741	0.000706828	-1.85056
0.112503	0.000671958	0.000102711	-7.30531	-7.30531	0.14224	0.0126568	7.5597e-05	-9.49009	-9.49009	-6.12734e-10	0.00158406								0.112111	0.000826598	0.00010522	0.000703468	-1.17021
0.112633	0.00063654	0.000101055	-7.35946	-7.35946	0.147348	0.0126862	7.16955e-05	-9.54308	-9.54308	-5.81786e-10	0.0015859								0.112241	0.000861738	0.000104567	0.000700102	-1.54576
0.112764	0.000888458	0.000101145	-7.02602	-7.02602	0.107816	0.0127157	0.000100186	-9.20848	-9.20848	-8.13919e-10	0.00158774								0.112372	0.000744442	0.00010535	0.000696731	-0.452881
0.112894	0.000675572	9.98348e-05	-7.29995	-7.29995	0.137828	0.0127451	7.62682e-05	-9.48125	-9.48125	-6.20328e-10	0.00158958								0.112503	0.000671958	0.000102711	0.000693354	0.208313
0.113025	0.000648204	0.000100128	-7.34131	-7.34131	0.143641	0.0127746	7.32632e-05	-9.52145	-9.52145	-5.96576e-10	0.00159142								0.112633	0.00063654	0.000101055	0.000689973	0.528752
0.113156	0.000553835	9.92657e-05	-7.49864	-7.49864	0.164865	0.0128042	6.26695e-05	-9.67764	-9.67764	-5.10902e-10	0.00159326								0.112764	0.000888458	0.000101145	0.000686587	-1.99586
0.113286	0.00070171	9.86687e-05	-7.26199	-7.26199	0.131565	0.0128337	7.9494e-05	-9.43983	-9.43983	-6.48808e-10	0.0015951								0.112894	0.000675572	9.98348e-05	0.000683197	0.0763762
0.113417	0.000909559	9.92239e-05	-7.00255	-7.00255	0.10354	0.0128633	0.000103159	-9.17924	-9.17924	-8.42928e-10	0.00159693								0.113025	0.000648204	0.000100128	0.000679804	0.315596
0.113547	0.000865839	9.84889e-05	-7.05181	-7.05181	0.107732	0.012893	9.83137e-05	-9.22735	-9.22735	-8.04259e-10	0.00159877								0.113156	0.000553835	9.92657e-05	0.000676406	1.23478
0.113678	0.000659369	9.81484e-05	-7.32423	-7.32423	0.138763	0.0129227	7.49557e-05	-9.49861	-9.49861	-6.13884e-10	0.00160061								0.113286	0.00070171	9.86687e-05	0.000673005	-0.290923
0.113808	0.000730772	9.8198e-05	-7.22141	-7.22141	0.126082	0.0129524	8.31681e-05	-9.39465	-9.39465	-6.81925e-10	0.00160245								0.113417	0.000909559	9.92239e-05	0.000669601	-2.41835
0.113939	0.000854274	9.76147e-05	-7.06526	-7.06526	0.108196	0.0129821	9.73352e-05	-9.23735	-9.23735	-7.99002e-10	0.00160429								0.113547	0.000865839	9.84889e-05	0.000666194	-2.02708
0.11407	0.000854713	9.79452e-05	-7.06474	-7.06474	0.10849	0.0130119	9.74968e-05	-9.23569	-9.23569	-8.01247e-10	0.00160613								0.113678	0.000659369	9.81484e-05	0.000662784	0.0347943
0.1142	0.000617723	9.7277e-05	-7.38947	-7.38947	0.146242	0.0130417	7.05441e-05	-9.55927	-9.55927	-5.80408e-10	0.00160797								0.113808	0.000730772	9.8198e-05	0.000659372	-0.727102
0.114331	0.000732533	9.66912e-05	-7.219	-7.219	0.123982	0.0130715	8.37511e-05	-9.38766	-9.38766	-6.89858e-10	0.00160981								0.113939	0.000854274	9.76147e-05	0.000655958	-2.03162
0.114461	0.000808018	9.6992e-05	-7.12093	-7.12093	0.113362	0.0131014	9.24869e-05	-9.28844	-9.28844	-7.62685e-10	0.00161164								0.11407	0.000854713	9.79452e-05	0.000652542	-2.06412
0.114592	0.000797014	9.67334e-05	-7.13464	-7.13464	0.114551	0.0131313	9.13315e-05	-9.30102	-9.30102	-7.54016e-10	0.00161348								0.1142	0.000617723	9.7277e-05	0.000649125	0.32281
0.114723	0.000716141	9.64697e-05	-7.24163	-7.24163	0.126375	0.0131613	8.21576e-05	-9.40687	-9.40687	-6.79051e-10	0.00161532								0.114331	0.000732533	9.66912e-05	0.000645706	-0.897982
0.114853	0.000549951	9.61722e-05	-7.50568	-7.50568	0.161161	0.0131913	6.31637e-05	-9.66978	-9.66978	-5.22656e-10	0.00161716								0.114461	0.000808018	9.6992e-05	0.000642286	-1.70872
0.114984	0.000619555	9.58426e-05	-7.38651	-7.38651	0.143837	0.0132213	7.12388e-05	-9.54947	-9.54947	-5.90145e-10	0.001619								0.114592	0.000797014	9.67334e-05	0.000638866	-1.63489
0.115114	0.000575731	9.60138e-05	-7.45987	-7.45987	0.154238	0.0132513	6.6275e-05	-9.6217	-9.6217	-5.49648e-10	0.00162084								0.114723	0.000716141	9.64697e-05	0.000635445	-0.836491
0.115245	0.000915705	9.63558e-05	-6.99582	-6.99582	0.10005	0.0132814	0.00010553	-9.15651	-9.15651	-8.76205e-10	0.00162268								0.114853	0.000549951	9.61722e-05	0.000632024	0.853396
0.115376	0.000714134	9.57435e-05	-7.24444	-7.24444	0.125812	0.0133115	8.23937e-05	-9.404	-9.404	-6.84878e-10	0.00162452								0.114984	0.000619555	9.58426e-05	0.000628602	0.0943944
0.115506	0.000673602	9.57099e-05	-7.30287	-7.30287	0.132857	0.0133417	7.78052e-05	-9.4613	-9.4613	-6.4747e-10	0.00162636								0.115114	0.000575731	9.60138e-05	0.000625181	0.51503
0.115637	0.000935795	9.54211e-05	-6.97411	-6.97411	0.0970976	0.0133719	0.000108212	-9.13141	-9.13141	-9.01526e-10	0.00162819								0.115245	0.000915705	9.63558e-05	0.000621761	-3.05061
0.115767	0.000597377	9.54104e-05	-7.42296	-7.42296	0.148175	0.0134021	6.91568e-05	-9.57913	-9.57913	-5.76802e-10	0.00163003								0.115376	0.000714134	9.57435e-05	0.000618341	-1.00052
0.115898	0.000691718	9.55785e-05	-7.27633	-7.27633	0.129427	0.0134323	8.01687e-05	-9.43138	-9.43138	-6.69401e-10	0.00163187								0.115506	0.000673602	9.57099e-05	0.000614923	-0.613092
0.116029	0.000661007	9.47046e-05	-7.32175	-7.32175	0.133895	0.0134626	7.66957e-05	-9.47566	-9.47566	-6.41123e-10	0.00163371								0.115637	0.000935795	9.54211e-05	0.000611505	-3.39851
0.116159	0.00067746	9.48322e-05	-7.29716	-7.29716	0.131012	0.013493	7.86932e-05	-9.44995	-9.44995	-6.58562e-10	0.00163555								0.115767	0.000597377	9.54104e-05	0.000608089	0.112273
0.11629	0.000791433	9.49693e-05	-7.14167	-7.14167	0.113326	0.0135233	9.20356e-05	-9.29334	-9.29334	-7.71086e-10	0.00163739								0.115898	0.000691718	9.55785e-05	0.000604675	-0.910696
0.11642	0.000798222	9.49742e-05	-7.13312	-7.13312	0.11242	0.0135537	9.29293e-05	-9.28367	-9.28367	-7.79448e-10	0.00163923								0.116029	0.000661007	9.47046e-05	0.000601263	-0.630846
0.116551	0.000860968	9.51735e-05	-7.05745	-7.05745	0.104849	0.0135841	0.000100347	-9.20688	-9.20688	-8.42606e-10	0.00164107								0.116159	0.00067746	9.48322e-05	0.000597853	-0.839451
0.116682	0.000567575	9.41213e-05	-7.47414	-7.47414	0.153434	0.0136146	6.62256e-05	-9.62244	-9.62244	-5.56716e-10	0.0016429								0.11629	0.000791433	9.49693e-05	0.000594445	-2.07423
0.116812	0.000768043	9.44901e-05	-7.17166	-7.17166	0.116028	0.0136451	8.97168e-05	-9.31885	-9.31885	-7.55035e-10	0.00164474								0.11642	0.000798222	9.49742e-05	0.00059104	-2.18146
0.116943	0.000751586	9.46183e-05	-7.19332	-7.19332	0.118575	0.0136756	8.78926e-05	-9.3394	-9.3394	-7.4051e-10	0.00164658								0.116551	0.000860968	9.51735e-05	0.000587639	-2.8719
0.117073	0.00080634	9.38339e-05	-7.12301	-7.12301	0.110082	0.0137062	9.44009e-05	-9.26796	-9.26796	-7.96232e-10	0.00164842								0.116682	0.000567575	9.41213e-05	0.00058424	0.177059
0.117204	0.000758132	9.43497e-05	-7.18465	-7.18465	0.117294	0.0137368	8.88561e-05	-9.32849	-9.32849	-7.503e-10	0.00165026								0.116812	0.000768043	9.44901e-05	0.000580844	-1.98115
0.117335	0.000510679	9.32781e-05	-7.57977	-7.57977	0.167762	0.0137674	5.99203e-05	-9.7225	-9.7225	-5.0653e-10	0.0016521								0.116943	0.000751586	9.46183e-05	0.000577452	-1.84038
0.117465	0.000659996	9.36034e-05	-7.32328	-7.32328	0.132627	0.0137981	7.75265e-05	-9.46489	-9.46489	-6.56092e-10	0.00165394								0.117073	0.00080634	9.38339e-05	0.000574064	-2.4754
0.117596	0.000770656	9.39401e-05	-7.16827	-7.16827	0.11502	0.0138288	9.06259e-05	-9.30877	-9.30877	-7.67802e-10	0.00165578								0.117204	0.000758132	9.43497e-05	0.00057068	-1.98678
0.117726	0.000704842	9.30417e-05	-7.25754	-7.25754	0.123989	0.0138595	8.29785e-05	-9.39693	-9.39693	-7.03792e-10	0.00165762								0.117335	0.000510679	9.32781e-05	0.0005673	0.607013
0.117857	0.000661365	9.30215e-05	-7.3212	-7.3212	0.131599	0.0138903	7.79465e-05	-9.45949	-9.45949	-6.61846e-10	0.00165945								0.117465	0.000659996	9.36034e-05	0.000563925	-1.02636
0.117988	0.000530985	9.31415e-05	-7.54078	-7.54078	0.161619	0.0139211	6.26496e-05	-9.67795	-9.67795	-5.32549e-10	0.00166129								0.117596	0.000770656	9.39401e-05	0.000560554	-2.23655
0.118118	0.000678448	9.24758e-05	-7.2957	-7.2957	0.127782	0.0139519	8.0137e-05	-9.43177	-9.43177	-6.81954e-10	0.00166313								0.117726	0.000704842	9.30417e-05	0.000557188	-1.58697
0.118249	0.000841707	9.32193e-05	-7.08008	-7.08008	0.105036	0.0139828	9.95308e-05	-9.21504	-9.21504	-8.47929e-10	0.00166497								0.117857	0.000661365	9.30215e-05	0.000553827	-1.15606
0.118379	0.000625049	9.23828e-05	-7.37768	-7.37768	0.137848	0.0140137	7.39929e-05	-9.51154	-9.51154	-6.31061e-10	0.00166681								0.117988	0.000530985	9.31415e-05	0.000550472	0.209219
0.11851	0.000722554	9.24205e-05	-7.23272	-7.23272	0.120365	0.0140446	8.56298e-05	-9.36548	-9.36548	-7.31114e-10	0.00166865								0.118118	0.000678448	9.24758e-05	0.000547122	-1.42011
0.118641	0.000647617	9.28311e-05	-7.34221	-7.34221	0.133956	0.0140756	7.68336e-05	-9.47387	-9.47387	-6.56734e-10	0.00167049								0.118249	0.000841707	9.32193e-05	0.000543778	-3.196
0.118771	0.000528628	9.14464e-05	-7.54523	-7.54523	0.159554	0.0141066	6.27857e-05	-9.67578	-9.67578	-5.37251e-10	0.00167233								0.118379	0.000625049	9.23828e-05	0.000540439	-0.915863
0.118902	0.000527493	9.19483e-05	-7.54737	-7.54737	0.160682	0.0141376	6.27198e-05	-9.67683	-9.67683	-5.37277e-10	0.00167416								0.11851	0.000722554	9.24205e-05	0.000537107	-2.00656
0.119032	0.000858799	9.23095e-05	-7.05998	-7.05998	0.102093	0.0141687	0.000102225	-9.18834	-9.18834	-8.76651e-10	0.001676								0.118641	0.000647617	9.28311e-05	0.000533781	-1.22627
0.119163	0.000752352	9.15155e-05	-7.19231	-7.19231	0.114791	0.0141998	8.96524e-05	-9.31957	-9.31957	-7.69677e-10	0.00167784								0.118771	0.000528628	9.14464e-05	0.000530461	0.0200445
0.119293	0.000527595	9.18589e-05	-7.54718	-7.54718	0.160509	0.0142309	6.29387e-05	-9.67335	-9.67335	-5.40928e-10	0.00167968								0.118902	0.000527493	9.19483e-05	0.000527148	-0.00375211
0.119424	0.000818079	9.14008e-05	-7.10855	-7.10855	0.105914	0.0142621	9.76983e-05	-9.23363	-9.23363	-8.40591e-10	0.00168152								0.119032	0.000858799	9.23095e-05	0.000523842	-3.62863
0.119555	0.000551394	9.09176e-05	-7.50306	-7.50306	0.152624	0.0142933	6.59217e-05	-9.62704	-9.62704	-5.67807e-10	0.00168336								0.119163	0.000752352	9.15155e-05	0.000520543	-2.533
0.119685	0.000634139	9.13937e-05	-7.36324	-7.36324	0.134638	0.0143246	7.58971e-05	-9.48613	-9.48613	-6.54442e-10	0.0016852								0.119293	0.000527595	9.18589e-05	0.000517251	-0.112607
0.119816	0.000689644	9.07893e-05	-7.27934	-7.27934	0.123674	0.0143558	8.26303e-05	-9.40113	-9.40113	-7.13279e-10	0.00168704								0.119424	0.000818079	9.14008e-05	0.000513967	-3.32724
0.119946	0.000613959	9.08894e-05	-7.39558	-7.39558	0.138055	0.0143872	7.36422e-05	-9.51629	-9.51629	-6.36385e-10	0.00168888								0.119555	0.000551394	9.09176e-05	0.00051069	-0.447702
0.120077	0.000763399	9.07916e-05	-7.17773	-7.17773	0.112374	0.0144185	9.16667e-05	-9.29735	-9.29735	-7.93007e-10	0.00169071								0.119685	0.000634139	9.13937e-05	0.000507421	-1.38651
0.120208	0.000699829	9.06353e-05	-7.26467	-7.26467	0.121784	0.0144499	8.41248e-05	-9.38321	-9.38321	-7.28554e-10	0.00169255								0.119816	0.000689644	9.07893e-05	0.00050416	-2.04302
0.120338	0.000490008	9.05539e-05	-7.62109	-7.62109	0.169575	0.0144813	5.89667e-05	-9.73854	-9.73854	-5.1123e-10	0.00169439								0.119946	0.000613959	9.08894e-05	0.000500907	-1.24384
0.120469	0.000619835	9.00014e-05	-7.38606	-7.38606	0.135581	0.0145127	7.46708e-05	-9.50242	-9.50242	-6.48084e-10	0.00169623								0.120077	0.000763399	9.07916e-05	0.000497662	-2.92689
0.120599	0.000600645	9.05432e-05	-7.41751	-7.41751	0.140408	0.0145442	7.24375e-05	-9.53279	-9.53279	-6.29382e-10	0.00169807								0.120208	0.000699829	9.06353e-05	0.000494426	-2.26626
0.12073	0.000680685	9.05512e-05	-7.29241	-7.29241	0.124895	0.0145757	8.21791e-05	-9.40661	-9.40661	-7.14796e-10	0.00169991								0.120338	0.000490008	9.05539e-05	0.000491199	0.0131524
0.120861	0.000557756	8.962e-05	-7.49159	-7.49159	0.149006	0.0146073	6.74108e-05	-9.60471	-9.60471	-5.86975e-10	0.00170175								0.120469	0.000619835	9.00014e-05	0.000487981	-1.46502
0.120991	0.000511844	8.96083e-05	-7.57749	-7.57749	0.161327	0.0146389	6.19286e-05	-9.68953	-9.68953	-5.39822e-10	0.00170359								0.120599	0.000600645	9.05432e-05	0.000484772	-1.27975
0.121122	0.000509119	8.92353e-05	-7.58283	-7.58283	0.161501	0.0146705	6.16654e-05	-9.69379	-9.69379	-5.38108e-10	0.00170542								0.12073	0.000680685	9.05512e-05	0.000481574	-2.19888
0.121252	0.00068142	8.97734e-05	-7.29133	-7.29133	0.12376	0.0147022	8.26238e-05	-9.40121	-9.40121	-7.21774e-10	0.00170726								0.120861	0.000557756	8.962e-05	0.000478386	-0.885628
0.121383	0.000533992	8.96873e-05	-7.53513	-7.53513	0.155255	0.0147338	6.48176e-05	-9.64393	-9.64393	-5.66834e-10	0.0017091								0.120991	0.000511844	8.96083e-05	0.000475209	-0.408835
0.121514	0.000759644	8.93114e-05	-7.18266	-7.18266	0.111157	0.0147656	9.23071e-05	-9.29039	-9.29039	-8.08101e-10	0.00171094								0.121122	0.000509119	8.92353e-05	0.000472043	-0.415486
0.121644	0.000599126	8.9313e-05	-7.42004	-7.42004	0.138955	0.0147973	7.28802e-05	-9.52669	-9.52669	-6.38714e-10	0.00171278								0.121252	0.00068142	8.97734e-05	0.000468888	-2.36743
0.121775	0.000792243	8.96352e-05	-7.14064	-7.14064	0.107186	0.0148291	9.64752e-05	-9.24622	-9.24622	-8.46406e-10	0.00171462								0.121383	0.000533992	8.96873e-05	0.000465745	-0.760944
0.121905	0.000565232	8.90624e-05	-7.47827	-7.47827	0.146321	0.0148609	6.89048e-05	-9.58278	-9.58278	-6.05171e-10	0.00171646								0.121514	0.000759644	8.93114e-05	0.000462614	-3.32578
0.122036	0.000573311	8.93651e-05	-7.46408	-7.46408	0.144858	0.0148928	6.99646e-05	-9.56752	-9.56752	-6.15137e-10	0.0017183								0.121644	0.000599126	8.9313e-05	0.000459495	-1.56339
0.122167	0.000618592	8.89931e-05	-7.38806	-7.38806	0.134412	0.0149247	7.55713e-05	-9.49043	-9.49043	-6.65143e-10	0.00172013								0.121775	0.000792243	8.96352e-05	0.000456388	-3.74691
0.122297	0.000515081	8.91718e-05	-7.57119	-7.57119	0.159668	0.0149566	6.2993e-05	-9.67249	-9.67249	-5.55027e-10	0.00172197								0.121905	0.000565232	8.90624e-05	0.000453295	-1.25684
0.122428	0.000558612	8.91907e-05	-7.49006	-7.49006	0.148131	0.0149886	6.83896e-05	-9.59029	-9.59029	-6.0322e-10	0.00172381								0.122036	0.000573311	8.93651e-05	0.000450214	-1.37746
0.122558	0.000567054	8.86052e-05	-7.47506	-7.47506	0.145187	0.0150206	6.94972e-05	-9.57422	-9.57422	-6.13643e-10	0.00172565								0.122167	0.000618592	8.89931e-05	0.000447147	-1.9265
0.122689	0.000600427	8.92331e-05	-7.41787	-7.41787	0.138558	0.0150526	7.36658e-05	-9.51597	-9.51597	-6.51144e-10	0.00172749								0.122297	0.000515081	8.91718e-05	0.000444094	-0.79607
0.12282	0.000499083	8.84887e-05	-7.60274	-7.60274	0.163226	0.0150846	6.12972e-05	-9.69978	-9.69978	-5.42392e-10	0.00172933								0.122428	0.000558612	8.91907e-05	0.000441055	-1.31804
0.12295	0.000472842	8.84558e-05	-7.65675	-7.65675	0.17149	0.0151167	5.8136e-05	-9.75273	-9.75273	-5.14967e-10	0.00173117								0.122558	0.000567054	8.86052e-05	0.000438029	-1.45618
0.123081	0.000636381	8.92516e-05	-7.35971	-7.35971	0.131246	0.0151489	7.83263e-05	-9.45463	-9.45463	-6.94549e-10	0.00173301								0.122689	0.000600427	8.92331e-05	0.000435018	-1.85367
0.123211	0.000610045	8.86803e-05	-7.40198	-7.40198	0.135725	0.015181	7.51645e-05	-9.49583	-9.49583	-6.6722e-10	0.00173485								0.12282	0.000499083	8.84887e-05	0.000432021	-0.757859
0.123342	0.000470153	8.8489e-05	-7.66245	-7.66245	0.172451	0.0152132	5.79896e-05	-9.75525	-9.75525	-5.15307e-10	0.00173668								0.12295	0.000472842	8.84558e-05	0.00042904	-0.495185
0.123473	0.000562356	8.88915e-05	-7.48338	-7.48338	0.146755	0.0152455	6.94355e-05	-9.57511	-9.57511	-6.17672e-10	0.00173852								0.123081	0.000636381	8.92516e-05	0.000426073	-2.35635
0.123603	0.000465225	8.83588e-05	-7.67299	-7.67299	0.173892	0.0152777	5.75033e-05	-9.76367	-9.76367	-5.12068e-10	0.00174036								0.123211	0.000610045	8.86803e-05	0.000423121	-2.10784
0.123734	0.000491476	8.87451e-05	-7.6181	-7.6181	0.165996	0.01531	6.08122e-05	-9.70772	-9.70772	-5.42106e-10	0.0017422								0.123342	0.000470153	8.8489e-05	0.000420185	-0.56468
0.123864	0.000388633	8.80384e-05	-7.85288	-7.85288	0.204192	0.0153424	4.81378e-05	-9.94144	-9.94144	-4.29574e-10	0.00174404								0.123473	0.000562356	8.88915e-05	0.000417265	-1.63223
0.123995	0.000499627	8.84107e-05	-7.60165	-7.60165	0.162929	0.0153747	6.19512e-05	-9.68916	-9.68916	-5.53426e-10	0.00174588								0.123603	0.000465225	8.83588e-05	0.00041436	-0.575664
0.124126	0.000453614	8.86087e-05	-7.69826	-7.69826	0.17843	0.0154071	5.63051e-05	-9.78473	-9.78473	-5.03517e-10	0.00174772								0.123734	0.000491476	8.87451e-05	0.000411471	-0.901515
0.124256	0.000459326	8.78456e-05	-7.68575	-7.68575	0.175002	0.0154396	5.70741e-05	-9.77116	-9.77116	-5.10931e-10	0.00174956								0.123864	0.000388633	8.80384e-05	0.000408599	0.226787
0.124387	0.000664456	8.88005e-05	-7.31654	-7.31654	0.125437	0.0154721	8.26495e-05	-9.4009	-9.4009	-7.40661e-10	0.00175139								0.123995	0.000499627	8.84107e-05	0.000405743	-1.06191
0.124517	0.000362489	8.77791e-05	-7.92252	-7.92252	0.216849	0.0155046	4.51362e-05	-10.0058	-10.0058	-4.04911e-10	0.00175323								0.124126	0.000453614	8.86087e-05	0.000402903	-0.572303
0.124648	0.000844983	8.85254e-05	-7.07619	-7.07619	0.0996335	0.0155371	0.000105325	-9.15846	-9.15846	-9.45853e-10	0.00175507								0.124256	0.000459326	8.78456e-05	0.000400079	-0.674445
0.124779	0.000631611	8.85328e-05	-7.36724	-7.36724	0.131177	0.0155697	7.88115e-05	-9.44845	-9.44845	-7.08492e-10	0.00175691								0.124387	0.000664456	8.88005e-05	0.000397273	-3.0088
0.124909	0.000532655	8.78602e-05	-7.53764	-7.53764	0.152676	0.0156023	6.65335e-05	-9.61781	-9.61781	-5.98742e-10	0.00175875								0.124517	0.000362489	8.77791e-05	0.000394483	0.364483
0.12504	0.000537791	8.81537e-05	-7.52804	-7.52804	0.151792	0.0156349	6.72452e-05	-9.60716	-9.60716	-6.0578e-10	0.00176059								0.124648	0.000844983	8.85254e-05	0.00039171	-5.12026
0.12517	0.000585574	8.82233e-05	-7.44292	-7.44292	0.140337	0.0156676	7.32965e-05	-9.521	-9.521	-6.60982e-10	0.00176243								0.124779	0.000631611	8.85328e-05	0.000388955	-2.74086
0.125301	0.000661765	8.80386e-05	-7.3206	-7.3206	0.124901	0.0157003	8.29198e-05	-9.39764	-9.39764	-7.48544e-10	0.00176427								0.124909	0.000532655	8.78602e-05	0.000386217	-1.66672
0.125431	0.000343454	8.77961e-05	-7.97646	-7.97646	0.227635	0.0157331	4.30799e-05	-10.0525	-10.0525	-3.89302e-10	0.00176611								0.12504	0.000537791	8.81537e-05	0.000383496	-1.7503
0.125562	0.000632234	8.80581e-05	-7.36625	-7.36625	0.130397	0.0157658	7.93846e-05	-9.44121	-9.44121	-7.18126e-10	0.00176794								0.12517	0.000585574	8.82233e-05	0.000380792	-2.32118
0.125693	0.000428574	8.75044e-05	-7.75505	-7.75505	0.185795	0.0157986	5.38686e-05	-9.82896	-9.82896	-4.87811e-10	0.00176978								0.125301	0.000661765	8.80386e-05	0.000378106	-3.22198
0.125823	0.000445163	8.8104e-05	-7.71707	-7.71707	0.180582	0.0158315	5.60119e-05	-9.78995	-9.78995	-5.07746e-10	0.00177162								0.125431	0.000343454	8.77961e-05	0.000375438	0.364299
0.125954	0.000568363	8.74928e-05	-7.47275	-7.47275	0.143181	0.0158644	7.15875e-05	-9.54459	-9.54459	-6.49612e-10	0.00177346								0.125562	0.000632234	8.80581e-05	0.000372788	-2.9463
0.126084	0.000523967	8.76537e-05	-7.55408	-7.55408	0.154684	0.0158973	6.60641e-05	-9.62489	-9.62489	-6.00112e-10	0.0017753								0.125693	0.000428574	8.75044e-05	0.000370155	-0.667612
0.126215	0.000532191	8.81361e-05	-7.53851	-7.53851	0.153244	0.0159302	6.71705e-05	-9.60828	-9.60828	-6.10795e-10	0.00177714								0.125823	0.000445163	8.8104e-05	0.000367541	-0.881027
0.126346	0.000410871	8.68811e-05	-7.79723	-7.79723	0.191823	0.0159632	5.19118e-05	-9.86597	-9.86597	-4.72532e-10	0.00177898								0.125954	0.000568363	8.74928e-05	0.000364944	-2.32498
0.126476	0.000387068	8.75941e-05	-7.85691	-7.85691	0.204003	0.0159962	4.89549e-05	-9.92461	-9.92461	-4.46078e-10	0.00178082								0.126084	0.000523967	8.76537e-05	0.000362366	-1.84363
0.126607	0.000535903	8.76396e-05	-7.53156	-7.53156	0.151464	0.0160293	6.7849e-05	-9.59823	-9.59823	-6.18879e-10	0.00178265								0.126215	0.000532191	8.81361e-05	0.000359805	-1.95591
0.126737	0.000608554	8.79623e-05	-7.40442	-7.40442	0.135006	0.0160624	7.71266e-05	-9.47006	-9.47006	-7.0423e-10	0.00178449								0.126346	0.000410871	8.68811e-05	0.000357263	-0.617027
0.126868	0.000476987	8.77332e-05	-7.64802	-7.64802	0.168841	0.0160955	6.05144e-05	-9.71263	-9.71263	-5.53116e-10	0.00178633								0.126476	0.000387068	8.75941e-05	0.000354739	-0.369077
0.126999	0.00052074	8.69658e-05	-7.56026	-7.56026	0.15444	0.0161287	6.61333e-05	-9.62384	-9.62384	-6.05096e-10	0.00178817								0.126607	0.000535903	8.76396e-05	0.000352233	-2.09574
0.127129	0.000461635	8.74343e-05	-7.68074	-7.68074	0.17345	0.0161618	5.86873e-05	-9.74329	-9.74329	-5.3752e-10	0.00179001								0.126737	0.000608554	8.79623e-05	0.000349746	-2.94226
0.12726	0.000417052	8.71171e-05	-7.7823	-7.7823	0.189701	0.0161951	5.3074e-05	-9.84382	-9.84382	-4.86607e-10	0.00179185								0.126868	0.000476987	8.77332e-05	0.000347277	-1.47846
0.12739	0.00056207	8.72473e-05	-7.48388	-7.48388	0.144295	0.0162283	7.16023e-05	-9.54438	-9.54438	-6.57157e-10	0.00179369								0.126999	0.00052074	8.69658e-05	0.000344826	-2.0228
0.127521	0.000424001	8.70067e-05	-7.76577	-7.76577	0.186649	0.0162616	5.4069e-05	-9.82525	-9.82525	-4.96748e-10	0.00179553								0.127129	0.000461635	8.74343e-05	0.000342395	-1.36377
0.127652	0.000504855	8.69113e-05	-7.59124	-7.59124	0.158841	0.0162949	6.44456e-05	-9.64969	-9.64969	-5.92686e-10	0.00179737								0.12726	0.000417052	8.71171e-05	0.000339981	-0.884683
0.127782	0.000558191	8.71893e-05	-7.49081	-7.49081	0.145139	0.0163283	7.13269e-05	-9.54824	-9.54824	-6.56643e-10	0.0017992								0.12739	0.00056207	8.72473e-05	0.000337586	-2.57296
0.127913	0.000679728	8.74988e-05	-7.29382	-7.29382	0.12109	0.0163617	8.69459e-05	-9.35022	-9.35022	-8.01251e-10	0.00180104								0.127521	0.000424001	8.70067e-05	0.000335209	-1.02052
0.128043	0.000642558	8.69378e-05	-7.35005	-7.35005	0.126897	0.0163951	8.22753e-05	-9.40544	-9.40544	-7.58983e-10	0.00180288								0.127652	0.000504855	8.69113e-05	0.000332851	-1.97908
0.128174	0.000448262	8.69936e-05	-7.71013	-7.71013	0.177367	0.0164286	5.74555e-05	-9.7645	-9.7645	-5.30563e-10	0.00180472								0.127782	0.000558191	8.71893e-05	0.000330512	-2.61132
0.128305	0.000430917	8.66866e-05	-7.7496	-7.7496	0.183294	0.0164621	5.52886e-05	-9.80294	-9.80294	-5.11074e-10	0.00180656								0.127913	0.000679728	8.74988e-05	0.000328191	-4.01762
0.128435	0.000522789	8.69583e-05	-7.55633	-7.55633	0.153867	0.0164956	6.71445e-05	-9.60866	-9.60866	-6.21298e-10	0.0018084								0.128043	0.000642558	8.69378e-05	0.000325889	-3.64248
0.128566	0.000623734	8.70648e-05	-7.37979	-7.37979	0.130665	0.0165292	8.01908e-05	-9.4311	-9.4311	-7.42772e-10	0.00181024								0.128174	0.000448262	8.69936e-05	0.000323605	-1.43294
0.128696	0.000429915	8.66334e-05	-7.75192	-7.75192	0.183581	0.0165628	5.53285e-05	-9.80222	-9.80222	-5.13004e-10	0.00181208								0.128305	0.000430917	8.66866e-05	0.00032134	-1.26406
0.128827	0.000470685	8.6597e-05	-7.66132	-7.66132	0.168882	0.0165964	6.06369e-05	-9.71061	-9.71061	-5.62794e-10	0.00181391								0.128435	0.000522789	8.69583e-05	0.000319093	-2.34246
0.128958	0.000452427	8.69528e-05	-7.70088	-7.70088	0.175794	0.0166301	5.83439e-05	-9.74916	-9.74916	-5.4206e-10	0.00181575								0.128566	0.000623734	8.70648e-05	0.000316865	-3.5246
0.129088	0.00062018	8.66169e-05	-7.3855	-7.3855	0.130734	0.0166638	8.00579e-05	-9.43276	-9.43276	-7.44554e-10	0.00181759								0.128696	0.000429915	8.66334e-05	0.000314656	-1.33042
0.129219	0.000395174	8.65735e-05	-7.83618	-7.83618	0.198094	0.0166975	5.10639e-05	-9.88243	-9.88243	-4.75384e-10	0.00181943								0.128827	0.000470685	8.6597e-05	0.000312465	-1.82708
0.129349	0.000262338	8.61998e-05	-8.24588	-8.24588	0.284113	0.0167313	3.39333e-05	-10.2911	-10.2911	-3.16224e-10	0.00182127								0.128958	0.000452427	8.69528e-05	0.000310292	-1.63462
0.12948	0.000385491	8.65702e-05	-7.86099	-7.86099	0.202591	0.0167651	4.99134e-05	-9.90522	-9.90522	-4.65613e-10	0.00182311								0.129088	0.00062018	8.66169e-05	0.000308138	-3.60255
0.129611	0.000332391	8.6682e-05	-8.0092	-8.0092	0.231733	0.0167989	4.30814e-05	-10.0524	-10.0524	-4.02286e-10	0.00182495								0.129219	0.000395174	8.65735e-05	0.000306003	-1.03
0.129741	0.00037994	8.62985e-05	-7.8755	-7.8755	0.204684	0.0168328	4.92938e-05	-9.91771	-9.91771	-4.60761e-10	0.00182679								0.129349	0.000262338	8.61998e-05	0.000303886	0.481996
0.129872	0.000337208	8.626e-05	-7.99481	-7.99481	0.227778	0.0168667	4.37938e-05	-10.036	-10.036	-4.09763e-10	0.00182863								0.12948	0.000385491	8.65702e-05	0.000301787	-0.966892
0.130002	0.000313385	8.62369e-05	-8.06808	-8.06808	0.243086	0.0169006	4.07408e-05	-10.1083	-10.1083	-3.8158e-10	0.00183046								0.129611	0.000332391	8.6682e-05	0.000299706	-0.377068
0.130133	0.000499407	8.59968e-05	-7.60209	-7.60209	0.15888	0.0169346	6.49893e-05	-9.64129	-9.64129	-6.09305e-10	0.0018323								0.129741	0.00037994	8.62985e-05	0.000297644	-0.95362
0.130264	0.000296995	8.59558e-05	-8.1218	-8.1218	0.254191	0.0169686	3.86876e-05	-10.16	-10.16	-3.63078e-10	0.00183414								0.129872	0.000337208	8.626e-05	0.0002956	-0.482356
0.130394	0.000454938	8.64333e-05	-7.69535	-7.69535	0.173944	0.0170026	5.93212e-05	-9.73254	-9.73254	-5.5728e-10	0.00183598								0.130002	0.000313385	8.62369e-05	0.000293575	-0.229716
0.130525	0.000324751	8.57782e-05	-8.03245	-8.03245	0.234388	0.0170367	4.2388e-05	-10.0686	-10.0686	-3.98604e-10	0.00183782								0.130133	0.000499407	8.59968e-05	0.000291568	-2.41682
0.130655	0.000346295	8.63252e-05	-7.96822	-7.96822	0.222569	0.0170708	4.52453e-05	-10.0034	-10.0034	-4.25898e-10	0.00183966								0.130264	0.000296995	8.59558e-05	0.000289578	-0.0862885
0.130786	0.000337943	8.58288e-05	-7.99263	-7.99263	0.226318	0.017105	4.41982e-05	-10.0268	-10.0268	-4.16458e-10	0.0018415								0.130394	0.000454938	8.64333e-05	0.000287608	-1.93594
0.130916	0.000406813	8.60351e-05	-7.80716	-7.80716	0.191847	0.0171391	5.32585e-05	-9.84035	-9.84035	-5.0233e-10	0.00184334								0.130525	0.000324751	8.57782e-05	0.000285655	-0.45578
0.131047	0.000474432	8.63477e-05	-7.65339	-7.65339	0.16721	0.0171733	6.21729e-05	-9.68559	-9.68559	-5.86995e-10	0.00184517								0.130655	0.000346295	8.63252e-05	0.000283722	-0.724852
0.131178	0.000598186	8.60669e-05	-7.42161	-7.42161	0.134426	0.0172076	7.84687e-05	-9.45281	-9.45281	-7.41586e-10	0.00184701								0.130786	0.000337943	8.58288e-05	0.000281807	-0.654046
0.131308	0.000532487	8.62923e-05	-7.53795	-7.53795	0.15019	0.0172419	6.992e-05	-9.56816	-9.56816	-6.61453e-10	0.00184885								0.130916	0.000406813	8.60351e-05	0.00027991	-1.47501
0.131439	0.000433404	8.59733e-05	-7.74384	-7.74384	0.18096	0.0172762	5.69661e-05	-9.77305	-9.77305	-5.39444e-10	0.00185069								0.131047	0.000474432	8.63477e-05	0.000278032	-2.27452
0.131569	0.000528357	8.60127e-05	-7.54574	-7.54574	0.150825	0.0173105	6.95157e-05	-9.57396	-9.57396	-6.58936e-10	0.00185253								0.131178	0.000598186	8.60669e-05	0.000276173	-3.74143
0.1317	0.000556715	8.60669e-05	-7.49346	-7.49346	0.143752	0.0173449	7.33194e-05	-9.52069	-9.52069	-6.95681e-10	0.00185437								0.131308	0.000532487	8.62923e-05	0.000274333	-2.99162
0.131831	0.000624618	8.61019e-05	-7.37837	-7.37837	0.129138	0.0173793	8.23438e-05	-9.40461	-9.40461	-7.82083e-10	0.00185621								0.131439	0.000433404	8.59733e-05	0.000272511	-1.87143
0.131961	0.00040976	8.56224e-05	-7.79994	-7.79994	0.189758	0.0174138	5.40724e-05	-9.82519	-9.82519	-5.14077e-10	0.00185805								0.131569	0.000528357	8.60127e-05	0.000270709	-2.99546
0.132092	0.000434793	8.57248e-05	-7.74064	-7.74064	0.179954	0.0174483	5.74326e-05	-9.7649	-9.7649	-5.46563e-10	0.00185988								0.1317	0.000556715	8.60669e-05	0.000268925	-3.34379
0.132222	0.000520133	8.62441e-05	-7.56143	-7.56143	0.153418	0.0174828	6.87733e-05	-9.5847	-9.5847	-6.55134e-10	0.00186172								0.131831	0.000624618	8.61019e-05	0.00026716	-4.15157
0.132353	0.000390878	8.55841e-05	-7.84712	-7.84712	0.197993	0.0175173	5.17339e-05	-9.8694	-9.8694	-4.93304e-10	0.00186356								0.131961	0.00040976	8.56224e-05	0.000265414	-1.68584
0.132484	0.000455425	8.56195e-05	-7.69428	-7.69428	0.17227	0.0175519	6.03364e-05	-9.71558	-9.71558	-5.759e-10	0.0018654								0.132092	0.000434793	8.57248e-05	0.000263687	-1.99599
0.132614	0.00048449	8.56674e-05	-7.63241	-7.63241	0.162816	0.0175865	6.42503e-05	-9.65272	-9.65272	-6.13862e-10	0.00186724								0.132222	0.000520133	8.62441e-05	0.000261979	-2.99329
0.132745	0.000285424	8.54439e-05	-8.16153	-8.16153	0.26187	0.0176212	3.78886e-05	-10.1809	-10.1809	-3.62352e-10	0.00186908								0.132353	0.000390878	8.55841e-05	0.00026029	-1.52584
0.132875	0.000358719	8.56349e-05	-7.93297	-7.93297	0.214082	0.0176559	4.76649e-05	-9.95131	-9.95131	-4.56299e-10	0.00187092								0.132484	0.000455425	8.56195e-05	0.00025862	-2.2986
0.133006	0.000352923	8.53275e-05	-7.94926	-7.94926	0.216541	0.0176906	4.69409e-05	-9.96662	-9.96662	-4.49809e-10	0.00187276								0.132614	0.00048449	8.56674e-05	0.000256969	-2.65586
0.133137	0.000548958	8.5351e-05	-7.50749	-7.50749	0.144514	0.0177254	7.30864e-05	-9.52387	-9.52387	-7.01035e-10	0.0018746								0.132745	0.000285424	8.54439e-05	0.000255337	-0.352126
0.133267	0.000291703	8.51908e-05	-8.13977	-8.13977	0.256227	0.0177602	3.88744e-05	-10.1552	-10.1552	-3.73244e-10	0.00187643								0.132875	0.000358719	8.56349e-05	0.000253723	-1.22609
0.133398	0.000442887	8.55282e-05	-7.7222	-7.7222	0.176568	0.017795	5.90802e-05	-9.73662	-9.73662	-5.67801e-10	0.00187827								0.133006	0.000352923	8.53275e-05	0.000252129	-1.18126
0.133528	0.000386377	8.49816e-05	-7.8587	-7.8587	0.198806	0.0178298	5.15923e-05	-9.87214	-9.87214	-4.96323e-10	0.00188011								0.133137	0.000548958	8.5351e-05	0.000250554	-3.4962
0.133659	0.000262207	8.51993e-05	-8.24638	-8.24638	0.281361	0.0178647	3.50463e-05	-10.2588	-10.2588	-3.37479e-10	0.00188195								0.133267	0.000291703	8.51908e-05	0.000248997	-0.501298
0.13379	0.000503814	8.53478e-05	-7.5933	-7.5933	0.156494	0.0178997	6.74051e-05	-9.60479	-9.60479	-6.49711e-10	0.00188379								0.133398	0.000442887	8.55282e-05	0.000247459	-2.28495
0.13392	0.000389895	8.51234e-05	-7.84963	-7.84963	0.197476	0.0179346	5.22148e-05	-9.86014	-9.86014	-5.03785e-10	0.00188563								0.133528	0.000386377	8.49816e-05	0.00024594	-1.65256
0.134051	0.00044049	8.54496e-05	-7.72762	-7.72762	0.177299	0.0179696	5.9048e-05	-9.73716	-9.73716	-5.7027e-10	0.00188747								0.133659	0.000262207	8.51993e-05	0.000244441	-0.208523
0.134181	0.000371047	8.50071e-05	-7.89918	-7.89918	0.206283	0.0180046	4.97876e-05	-9.90774	-9.90774	-4.81303e-10	0.00188931								0.13379	0.000503814	8.53478e-05	0.000242959	-3.05638
0.134312	0.000411535	8.50882e-05	-7.79562	-7.79562	0.187938	0.0180397	5.52741e-05	-9.80321	-9.80321	-5.34862e-10	0.00189114								0.13392	0.000389895	8.51234e-05	0.000241497	-1.74333
0.134443	0.000414131	8.53985e-05	-7.78933	-7.78933	0.187484	0.0180748	5.56768e-05	-9.79595	-9.79595	-5.39283e-10	0.00189298								0.134051	0.00044049	8.54496e-05	0.000240053	-2.34568
0.134573	0.000320074	8.45175e-05	-8.04696	-8.04696	0.234326	0.0181099	4.30734e-05	-10.0526	-10.0526	-4.17612e-10	0.00189482								0.134181	0.000371047	8.50071e-05	0.000238628	-1.55774
0.134704	0.00026031	8.51501e-05	-8.25364	-8.25364	0.283004	0.0181451	3.50647e-05	-10.2583	-10.2583	-3.40295e-10	0.00189666								0.134312	0.000411535	8.50882e-05	0.000237221	-2.04863
0.134834	0.000309964	8.45401e-05	-8.07905	-8.07905	0.241173	0.0181803	4.17938e-05	-10.0828	-10.0828	-4.05992e-10	0.0018985								0.134443	0.000414131	8.53985e-05	0.000235833	-2.08784
0.134965	0.000333602	8.48864e-05	-8.00556	-8.00556	0.226701	0.0182155	4.50246e-05	-10.0083	-10.0083	-4.378e-10	0.00190034								0.134573	0.000320074	8.45175e-05	0.000234464	-1.01293
0.135096	0.00041508	8.5401e-05	-7.78704	-7.78704	0.187098	0.0182508	5.60755e-05	-9.78881	-9.78881	-5.45782e-10	0.00190218								0.134704	0.00026031	8.51501e-05	0.000233113	-0.319401
0.135226	0.000400854	8.45638e-05	-7.82191	-7.82191	0.191413	0.0182861	5.42059e-05	-9.82272	-9.82272	-5.28096e-10	0.00190402								0.134834	0.000309964	8.45401e-05	0.000231781	-0.924804
0.135357	0.00029903	8.47984e-05	-8.11497	-8.11497	0.249652	0.0183214	4.04757e-05	-10.1148	-10.1148	-3.94712e-10	0.00190586								0.134965	0.000333602	8.48864e-05	0.000230467	-1.21498
0.135487	0.000366705	8.52345e-05	-7.91095	-7.91095	0.208991	0.0183568	4.96839e-05	-9.90983	-9.90983	-4.84975e-10	0.00190769								0.135096	0.00041508	8.5401e-05	0.000229171	-2.17689
0.135618	0.000431961	8.43439e-05	-7.74718	-7.74718	0.178362	0.0183922	5.85817e-05	-9.74509	-9.74509	-5.7238e-10	0.00190953								0.135226	0.000400854	8.45638e-05	0.000227894	-2.04532
0.135749	0.000358597	8.49604e-05	-7.93331	-7.93331	0.212628	0.0184277	4.8679e-05	-9.93026	-9.93026	-4.76083e-10	0.00191137								0.135357	0.00029903	8.47984e-05	0.000226635	-0.853731
0.135879	0.000242347	8.4296e-05	-8.32514	-8.32514	0.298497	0.0184631	3.29299e-05	-10.3211	-10.3211	-3.22366e-10	0.00191321								0.135487	0.000366705	8.52345e-05	0.000225394	-1.65791
0.13601	0.000340477	8.42507e-05	-7.98516	-7.98516	0.221101	0.0184986	4.63082e-05	-9.98019	-9.98019	-4.53767e-10	0.00191505								0.135618	0.000431961	8.43439e-05	0.000224171	-2.4636
0.13614	0.000305273	8.44201e-05	-8.0943	-8.0943	0.244153	0.0185342	4.156e-05	-10.0884	-10.0884	-4.07631e-10	0.00191689								0.135749	0.000358597	8.49604e-05	0.000222966	-1.5964
0.136271	0.000307796	8.41795e-05	-8.08607	-8.08607	0.241762	0.0185698	4.19436e-05	-10.0792	-10.0792	-4.11789e-10	0.00191873								0.135879	0.000242347	8.4296e-05	0.00022178	-0.243985
0.136402	0.000329258	8.43433e-05	-8.01867	-8.01867	0.228061	0.0186054	4.49113e-05	-10.0108	-10.0108	-4.41347e-10	0.00192057								0.13601	0.000340477	8.42507e-05	0.000220611	-1.42273
0.136532	0.000175765	8.42247e-05	-8.64636	-8.64636	0.391494	0.018641	2.39976e-05	-10.6376	-10.6376	-2.36052e-10	0.0019224								0.13614	0.000305273	8.44201e-05	0.000219461	-1.01649
0.136663	0.000472439	8.45477e-05	-7.6576	-7.6576	0.164633	0.0186767	6.45648e-05	-9.64784	-9.64784	-6.35699e-10	0.00192424								0.136271	0.000307796	8.41795e-05	0.000218328	-1.06282
0.136793	0.000151324	8.42312e-05	-8.79609	-8.79609	0.442522	0.0187124	2.07001e-05	-10.7854	-10.7854	-2.04006e-10	0.00192608								0.136402	0.000329258	8.43433e-05	0.000217213	-1.32844
0.136924	0.000379216	8.42247e-05	-7.8774	-7.8774	0.200572	0.0187482	5.19237e-05	-9.86573	-9.86573	-5.12213e-10	0.00192792								0.136532	0.000175765	8.42247e-05	0.000216116	0.479087
0.137054	0.000497819	8.46503e-05	-7.60527	-7.60527	0.15704	0.0187839	6.82283e-05	-9.59265	-9.59265	-6.73695e-10	0.00192976								0.136663	0.000472439	8.45477e-05	0.000215037	-3.04446
0.137185	0.000381694	8.4694e-05	-7.87089	-7.87089	0.200399	0.0188197	5.23627e-05	-9.85732	-9.85732	-5.17529e-10	0.0019316								0.136793	0.000151324	8.42312e-05	0.000213975	0.743798
0.137316	0.000353291	8.38938e-05	-7.94822	-7.94822	0.213064	0.0188556	4.85124e-05	-9.93369	-9.93369	-4.7993e-10	0.00193344								0.136924	0.000379216	8.42247e-05	0.000212931	-1.9743
0.137446	0.000437758	8.45704e-05	-7.73384	-7.73384	0.17663	0.0188915	6.01682e-05	-9.71837	-9.71837	-5.95807e-10	0.00193528								0.137054	0.000497819	8.46503e-05	0.000211904	-3.3776
0.137577	0.000276406	8.4314e-05	-8.19364	-8.19364	0.266231	0.0189274	3.80271e-05	-10.1772	-10.1772	-3.76915e-10	0.00193712								0.137185	0.000381694	8.4694e-05	0.000210895	-2.01666
0.137707	0.000327417	8.39282e-05	-8.02428	-8.02428	0.228198	0.0189633	4.50878e-05	-10.0069	-10.0069	-4.47323e-10	0.00193895								0.137316	0.000353291	8.38938e-05	0.000209903	-1.70916
0.137838	0.000331358	8.40409e-05	-8.01231	-8.01231	0.22604	0.0189993	4.56737e-05	-9.99399	-9.99399	-4.53567e-10	0.00194079								0.137446	0.000437758	8.45704e-05	0.000208929	-2.70578
0.137969	0.00028536	8.40588e-05	-8.16176	-8.16176	0.258179	0.0190354	3.93707e-05	-10.1425	-10.1425	-3.91345e-10	0.00194263								0.137577	0.000276406	8.4314e-05	0.000207972	-0.811656
0.138099	0.000341513	8.3913e-05	-7.98212	-7.98212	0.219705	0.0190714	4.71627e-05	-9.96191	-9.96191	-4.6924e-10	0.00194447								0.137707	0.000327417	8.39282e-05	0.000207033	-1.43437
0.13823	0.000361382	8.40683e-05	-7.92557	-7.92557	0.20915	0.0191075	4.99538e-05	-9.90441	-9.90441	-4.9748e-10	0.00194631								0.137838	0.000331358	8.40409e-05	0.00020611	-1.49032
0.13836	0.00039566	8.38098e-05	-7.83496	-7.83496	0.192126	0.0191436	5.47437e-05	-9.81285	-9.81285	-5.45697e-10	0.00194815								0.137969	0.00028536	8.40588e-05	0.000205205	-0.953559
0.138491	0.000317813	8.39557e-05	-8.05405	-8.05405	0.234413	0.0191798	4.40143e-05	-10.031	-10.031	-4.39158e-10	0.00194999								0.138099	0.000341513	8.3913e-05	0.000204317	-1.63498
0.138622	0.000179559	8.35418e-05	-8.62501	-8.62501	0.382033	0.019216	2.48908e-05	-10.601	-10.601	-2.48585e-10	0.00195183								0.13823	0.000361382	8.40683e-05	0.000203446	-1.87866
0.138752	0.000314517	8.37761e-05	-8.06447	-8.06447	0.23615	0.0192522	4.36399e-05	-10.0395	-10.0395	-4.36244e-10	0.00195366								0.13836	0.00039566	8.38098e-05	0.000202592	-2.30364
0.138883	0.000346323	8.40535e-05	-7.96814	-7.96814	0.217289	0.0192884	4.80983e-05	-9.94226	-9.94226	-4.81265e-10	0.0019555								0.138491	0.000317813	8.39557e-05	0.000201755	-1.38237
0.139013	0.000205084	8.31761e-05	-8.49209	-8.49209	0.340444	0.0193247	2.85094e-05	-10.4653	-10.4653	-2.85529e-10	0.00195734								0.138622	0.000179559	8.35418e-05	0.000200935	0.255872
0.139144	0.000136481	8.33511e-05	-8.89933	-8.89933	0.476679	0.0193611	1.89905e-05	-10.8716	-10.8716	-1.90374e-10	0.00195918								0.138752	0.000314517	8.37761e-05	0.000200132	-1.36537
0.139275	0.000304077	8.36303e-05	-8.09823	-8.09823	0.24297	0.0193974	4.23502e-05	-10.0695	-10.0695	-4.24945e-10	0.00196102								0.138883	0.000346323	8.40535e-05	0.000199346	-1.74861
0.139405	0.000341042	8.3577e-05	-7.9835	-7.9835	0.219187	0.0194338	4.7543e-05	-9.95388	-9.95388	-4.77498e-10	0.00196286								0.139013	0.000205084	8.31761e-05	0.000198577	-0.0782316
0.139536	0.000354679	8.3533e-05	-7.9443	-7.9443	0.21149	0.0194702	4.94904e-05	-9.91373	-9.91373	-4.97522e-10	0.0019647								0.139144	0.000136481	8.33511e-05	0.000197824	0.735959
0.139666	0.000288276	8.35217e-05	-8.15159	-8.15159	0.254432	0.0195067	4.02625e-05	-10.1201	-10.1201	-4.05133e-10	0.00196654								0.139275	0.000304077	8.36303e-05	0.000197088	-1.27931
0.139797	0.000298434	8.36774e-05	-8.11696	-8.11696	0.247163	0.0195432	4.17202e-05	-10.0845	-10.0845	-4.20194e-10	0.00196838								0.139405	0.000341042	8.3577e-05	0.000196369	-1.73101
0.139928	0.000320556	8.36316e-05	-8.04545	-8.04545	0.231822	0.0195797	4.48546e-05	-10.0121	-10.0121	-4.52185e-10	0.00197021								0.139536	0.000354679	8.3533e-05	0.000195667	-1.90358
0.140058	0.000380901	8.33513e-05	-7.87297	-7.87297	0.197889	0.0196163	5.33483e-05	-9.83867	-9.83867	-5.38313e-10	0.00197205								0.139666	0.000288276	8.35217e-05	0.000194981	-1.11702
0.140189	0.000368394	8.36274e-05	-7.90636	-7.90636	0.204577	0.0196529	5.16447e-05	-9.87112	-9.87112	-5.21608e-10	0.00197389								0.139797	0.000298434	8.36774e-05	0.000194312	-1.24433
0.140319	0.000453951	8.36937e-05	-7.69752	-7.69752	0.169209	0.0196895	6.36981e-05	-9.66136	-9.66136	-6.43946e-10	0.00197573								0.139928	0.000320556	8.36316e-05	0.00019366	-1.51732
0.14045	0.00028128	8.31746e-05	-8.17616	-8.17616	0.259051	0.0197262	3.95058e-05	-10.1391	-10.1391	-3.99749e-10	0.00197757								0.140058	0.000380901	8.33513e-05	0.000193024	-2.25404
0.140581	0.000295731	8.37554e-05	-8.12606	-8.12606	0.249369	0.0197629	4.1574e-05	-10.088	-10.088	-4.21069e-10	0.00197941								0.140189	0.000368394	8.36274e-05	0.000192405	-2.10444
0.140711	0.000381503	8.31981e-05	-7.87139	-7.87139	0.197276	0.0197996	5.36817e-05	-9.83244	-9.83244	-5.44203e-10	0.00198125								0.140319	0.000453951	8.36937e-05	0.000191802	-3.13224
0.140842	0.000320558	8.31878e-05	-8.04545	-8.04545	0.230722	0.0198364	4.5148e-05	-10.0056	-10.0056	-4.58116e-10	0.00198309								0.14045	0.00028128	8.31746e-05	0.000191215	-1.08284
0.140972	0.00043033	8.35834e-05	-7.75096	-7.75096	0.177502	0.0198732	6.06646e-05	-9.71015	-9.71015	-6.16134e-10	0.00198492								0.140581	0.000295731	8.37554e-05	0.000190643	-1.2547
0.141103	0.000326893	8.29804e-05	-8.02588	-8.02588	0.226215	0.01991	4.61256e-05	-9.98414	-9.98414	-4.68903e-10	0.00198676								0.140711	0.000381503	8.31981e-05	0.000190087	-2.30073
0.141234	0.000101579	8.29552e-05	-9.19467	-9.19467	0.596998	0.0199469	1.43464e-05	-11.152	-11.152	-1.45977e-10	0.0019886								0.140842	0.000320558	8.31878e-05	0.000189546	-1.57489
0.141364	0.000292145	8.29645e-05	-8.13826	-8.13826	0.249968	0.0199838	4.12988e-05	-10.0947	-10.0947	-4.20613e-10	0.00199044								0.140972	0.00043033	8.35834e-05	0.00018902	-2.88706
0.141495	0.000316546	8.31693e-05	-8.05804	-8.05804	0.233284	0.0200208	4.47896e-05	-10.0135	-10.0135	-4.56586e-10	0.00199228								0.141103	0.000326893	8.29804e-05	0.000188508	-1.66768
0.141625	0.000499057	8.33155e-05	-7.60279	-7.60279	0.15439	0.0200577	7.06791e-05	-9.55736	-9.55736	-7.2117e-10	0.00199412								0.141234	0.000101579	8.29552e-05	0.000188011	1.04191
0.141756	0.000245435	8.26712e-05	-8.31248	-8.31248	0.290305	0.0200947	3.47919e-05	-10.2661	-10.2661	-3.55324e-10	0.00199596								0.141364	0.000292145	8.29645e-05	0.000187528	-1.26099
0.141887	0.000419235	8.33039e-05	-7.77708	-7.77708	0.181241	0.0201318	5.94838e-05	-9.72981	-9.72981	-6.08058e-10	0.0019978								0.141495	0.000316546	8.31693e-05	0.000187059	-1.55691
0.142017	0.000303025	8.27916e-05	-8.1017	-8.1017	0.241547	0.0201689	4.30347e-05	-10.0535	-10.0535	-4.40317e-10	0.00199964								0.141625	0.000499057	8.33155e-05	0.000186604	-3.75024
0.142148	0.000320053	8.25694e-05	-8.04702	-8.04702	0.229513	0.020206	4.54948e-05	-9.99791	-9.99791	-4.65915e-10	0.00200147								0.141756	0.000245435	8.26712e-05	0.000186162	-0.716973
0.142278	0.0002055	8.25876e-05	-8.49006	-8.49006	0.337819	0.0202431	2.92382e-05	-10.44	-10.44	-2.99706e-10	0.00200331								0.141887	0.000419235	8.33039e-05	0.000185733	-2.80301
0.142409	0.000261624	8.23212e-05	-8.2486	-8.2486	0.273574	0.0202803	3.72576e-05	-10.1977	-10.1977	-3.82259e-10	0.00200515								0.142017	0.000303025	8.27916e-05	0.000185318	-1.42173
0.14254	0.000250014	8.27723e-05	-8.29399	-8.29399	0.285984	0.0203175	3.56369e-05	-10.2421	-10.2421	-3.65966e-10	0.00200699								0.142148	0.000320053	8.25694e-05	0.000184915	-1.63666
0.14267	0.000129872	8.25121e-05	-8.94896	-8.94896	0.491847	0.0203548	1.85289e-05	-10.8962	-10.8962	-1.90453e-10	0.00200883								0.142278	0.0002055	8.25876e-05	0.000184525	-0.253973
0.142801	0.000370455	8.22403e-05	-7.90078	-7.90078	0.200487	0.020392	5.29012e-05	-9.84708	-9.84708	-5.44254e-10	0.00201067								0.142409	0.000261624	8.23212e-05	0.000184148	-0.941143
0.142931	0.00029558	8.29295e-05	-8.12657	-8.12657	0.247302	0.0204294	4.22476e-05	-10.072	-10.072	-4.35046e-10	0.00201251								0.14254	0.000250014	8.27723e-05	0.000183783	-0.800159
0.143062	0.000322475	8.24197e-05	-8.03948	-8.03948	0.227601	0.0204667	4.61339e-05	-9.98396	-9.98396	-4.75499e-10	0.00201435								0.14267	0.000129872	8.25121e-05	0.00018343	0.649093
0.143192	0.000324092	8.25115e-05	-8.03448	-8.03448	0.226811	0.0205041	4.64075e-05	-9.97805	-9.97805	-4.78756e-10	0.00201618								0.142801	0.000370455	8.22403e-05	0.000183089	-2.27827
0.143323	0.000346854	8.28669e-05	-7.96661	-7.96661	0.214232	0.0205415	4.97122e-05	-9.90926	-9.90926	-5.13316e-10	0.00201802								0.142931	0.00029558	8.29295e-05	0.00018276	-1.36043
0.143454	0.000242866	8.22515e-05	-8.323	-8.323	0.291677	0.020579	3.484e-05	-10.2647	-10.2647	-3.60077e-10	0.00201986								0.143062	0.000322475	8.24197e-05	0.000182442	-1.69902
0.143584	0.000246607	8.22583e-05	-8.30771	-8.30771	0.287852	0.0206164	3.54089e-05	-10.2485	-10.2485	-3.6629e-10	0.0020217								0.143192	0.000324092	8.25115e-05	0.000182136	-1.72044
0.143715	0.000390195	8.25114e-05	-7.84886	-7.84886	0.191828	0.020654	5.60768e-05	-9.78879	-9.78879	-5.80618e-10	0.00202354								0.143323	0.000346854	8.28669e-05	0.000181841	-1.9913
0.143845	0.00037306	8.19643e-05	-7.89377	-7.89377	0.198612	0.0206915	5.3663e-05	-9.83279	-9.83279	-5.5613e-10	0.00202538								0.143454	0.000242866	8.22515e-05	0.000181557	-0.745385
0.143976	0.000119779	8.22895e-05	-9.02986	-9.02986	0.522958	0.0207291	1.72453e-05	-10.968	-10.968	-1.78882e-10	0.00202722								0.143584	0.000246607	8.22583e-05	0.000181284	-0.79412
0.144107	0.000388497	8.22211e-05	-7.85323	-7.85323	0.191974	0.0207667	5.5985e-05	-9.79043	-9.79043	-5.81248e-10	0.00202906								0.143715	0.000390195	8.25114e-05	0.000181021	-2.53509
0.144237	0.00027892	8.20595e-05	-8.18459	-8.18459	0.257896	0.0208044	4.02307e-05	-10.1209	-10.1209	-4.18061e-10	0.00203089								0.143845	0.00037306	8.19643e-05	0.00018077	-2.34602
0.144368	0.000326819	8.24187e-05	-8.0261	-8.0261	0.22489	0.0208421	4.71822e-05	-9.96149	-9.96149	-4.90743e-10	0.00203273								0.143976	0.000119779	8.22895e-05	0.000180529	0.738247
0.144498	0.000220175	8.19081e-05	-8.42109	-8.42109	0.316279	0.0208798	3.18149e-05	-10.3556	-10.3556	-3.31207e-10	0.00203457								0.144107	0.000388497	8.22211e-05	0.000180298	-2.53218
0.144629	0.000222704	8.20188e-05	-8.40967	-8.40967	0.313559	0.0209176	3.22095e-05	-10.3433	-10.3433	-3.35617e-10	0.00203641								0.144237	0.00027892	8.20595e-05	0.000180077	-1.20453
0.14476	0.000323836	8.22257e-05	-8.03527	-8.03527	0.226268	0.0209554	4.68784e-05	-9.96795	-9.96795	-4.88906e-10	0.00203825								0.144368	0.000326819	8.24187e-05	0.000179867	-1.78299
0.14489	0.000332029	8.20111e-05	-8.01029	-8.01029	0.220741	0.0209932	4.81078e-05	-9.94207	-9.94207	-5.0218e-10	0.00204009								0.144498	0.000220175	8.19081e-05	0.000179666	-0.494566
0.145021	0.000314623	8.2047e-05	-8.06414	-8.06414	0.23173	0.021031	4.56269e-05	-9.99501	-9.99501	-4.76713e-10	0.00204193								0.144629	0.000222704	8.20188e-05	0.000179475	-0.527062
0.145151	0.000139427	8.12532e-05	-8.87797	-8.87797	0.459173	0.0210689	2.0238e-05	-10.8079	-10.8079	-2.11639e-10	0.00204377								0.14476	0.000323836	8.22257e-05	0.000179294	-1.75787
0.145282	0.000226511	8.18447e-05	-8.39272	-8.39272	0.30846	0.0211069	3.2908e-05	-10.3218	-10.3218	-3.44444e-10	0.00204561								0.14489	0.000332029	8.20111e-05	0.000179122	-1.86447
0.145413	9.45996e-05	8.18929e-05	-9.26586	-9.26586	0.623625	0.0211448	1.3756e-05	-11.194	-11.194	-1.44112e-10	0.00204744								0.145021	0.000314623	8.2047e-05	0.000178959	-1.65349
0.145543	0.000202309	8.16373e-05	-8.50571	-8.50571	0.338989	0.0211828	2.94447e-05	-10.433	-10.433	-3.08748e-10	0.00204928								0.145151	0.000139427	8.12532e-05	0.000178806	0.484646
0.145674	0.00024657	8.21357e-05	-8.30786	-8.30786	0.287517	0.0212209	3.59188e-05	-10.2343	-10.2343	-3.76972e-10	0.00205112								0.145282	0.000226511	8.18447e-05	0.000178662	-0.584632
0.145804	0.0003327	8.20144e-05	-8.00827	-8.00827	0.220349	0.0212589	4.85091e-05	-9.93376	-9.93376	-5.09565e-10	0.00205296								0.145413	9.45996e-05	8.18929e-05	0.000178527	1.02484
0.145935	0.000129775	8.17064e-05	-8.94971	-8.94971	0.488335	0.021297	1.89387e-05	-10.8743	-10.8743	-1.9912e-10	0.0020548								0.145543	0.000202309	8.16373e-05	0.000178401	-0.292856
0.146066	0.000151515	8.21712e-05	-8.79483	-8.79483	0.433295	0.0213352	2.21311e-05	-10.7185	-10.7185	-2.32893e-10	0.00205664								0.145674	0.00024657	8.21357e-05	0.000178283	-0.831392
0.146196	0.000436546	8.22922e-05	-7.73662	-7.73662	0.172698	0.0213733	6.38214e-05	-9.65942	-9.65942	-6.72214e-10	0.00205848								0.145804	0.0003327	8.20144e-05	0.000178175	-1.88412
0.146327	0.000184173	8.18489e-05	-8.59964	-8.59964	0.367703	0.0214115	2.69494e-05	-10.5215	-10.5215	-2.84105e-10	0.00206032								0.145935	0.000129775	8.17064e-05	0.000178074	0.591129
0.146457	0.000163136	8.18455e-05	-8.72093	-8.72093	0.406598	0.0214498	2.38925e-05	-10.6419	-10.6419	-2.52103e-10	0.00206215								0.146066	0.000151515	8.21712e-05	0.000177983	0.322108
0.146588	0.000208513	8.13052e-05	-8.47551	-8.47551	0.329252	0.021488	3.05655e-05	-10.3956	-10.3956	-3.22801e-10	0.00206399								0.146196	0.000436546	8.22922e-05	0.000177899	-3.14303
0.146719	0.000201933	8.16708e-05	-8.50757	-8.50757	0.339642	0.0215263	2.96273e-05	-10.4268	-10.4268	-3.13172e-10	0.00206583								0.146327	0.000184173	8.18489e-05	0.000177824	-0.0775698
0.146849	0.000212249	8.15356e-05	-8.45775	-8.45775	0.325087	0.0215647	3.11686e-05	-10.3761	-10.3761	-3.29757e-10	0.00206767								0.146457	0.000163136	8.18455e-05	0.000177757	0.178641
0.14698	0.000198023	8.14906e-05	-8.52713	-8.52713	0.344668	0.021603	2.91054e-05	-10.4446	-10.4446	-3.08202e-10	0.00206951								0.146588	0.000208513	8.13052e-05	0.000177698	-0.379004
0.14711	0.000280525	8.17004e-05	-8.17885	-8.17885	0.255604	0.0216415	4.12681e-05	-10.0954	-10.0954	-4.37385e-10	0.00207135								0.146719	0.000201933	8.16708e-05	0.000177646	-0.297377
0.147241	0.000150278	8.12802e-05	-8.80302	-8.80302	0.432344	0.0216799	2.21271e-05	-10.7187	-10.7187	-2.34724e-10	0.00207319								0.146849	0.000212249	8.15356e-05	0.000177603	-0.424919
0.147372	0.000233872	8.15505e-05	-8.36074	-8.36074	0.299139	0.0217184	3.44661e-05	-10.2755	-10.2755	-3.65941e-10	0.00207503								0.14698	0.000198023	8.14906e-05	0.000177567	-0.251023
0.147502	0.000212648	8.16583e-05	-8.45587	-8.45587	0.324983	0.0217569	3.1366e-05	-10.3698	-10.3698	-3.33322e-10	0.00207687								0.14711	0.000280525	8.17004e-05	0.000177539	-1.26053
0.147633	0.000244607	8.14314e-05	-8.31586	-8.31586	0.287362	0.0217954	3.6112e-05	-10.2289	-10.2289	-3.84096e-10	0.0020787								0.147241	0.000150278	8.12802e-05	0.000177518	0.335137
0.147763	0.000308741	8.18933e-05	-8.08301	-8.08301	0.235269	0.021834	4.56206e-05	-9.99515	-9.99515	-4.85661e-10	0.00208054								0.147372	0.000233872	8.15505e-05	0.000177505	-0.691191
0.147894	0.000282944	8.13948e-05	-8.17026	-8.17026	0.252835	0.0218726	4.18457e-05	-10.0815	-10.0815	-4.45868e-10	0.00208238								0.147502	0.000212648	8.16583e-05	0.000177499	-0.43044
0.148025	0.000317349	8.1285e-05	-8.05551	-8.05551	0.228042	0.0219113	4.69754e-05	-9.96589	-9.96589	-5.00968e-10	0.00208422								0.147633	0.000244607	8.14314e-05	0.0001775	-0.824092
0.148155	0.000217069	8.16078e-05	-8.4353	-8.4353	0.319147	0.0219499	3.21599e-05	-10.3448	-10.3448	-3.43271e-10	0.00208606								0.147763	0.000308741	8.18933e-05	0.000177509	-1.60248
0.148286	5.62758e-05	8.10685e-05	-9.78525	-9.78525	0.892226	0.0219887	8.3449e-06	-11.6939	-11.6939	-8.91509e-11	0.0020879								0.147894	0.000282944	8.13948e-05	0.000177524	-1.29517
0.148416	0.000181632	8.13075e-05	-8.61353	-8.61353	0.369941	0.0220274	2.69572e-05	-10.5213	-10.5213	-2.88245e-10	0.00208974								0.148025	0.000317349	8.1285e-05	0.000177547	-1.7199
0.148547	0.000401153	8.17983e-05	-7.82117	-7.82117	0.185573	0.0220662	5.959e-05	-9.72802	-9.72802	-6.37739e-10	0.00209158								0.148155	0.000217069	8.16078e-05	0.000177576	-0.483937
0.148677	0.000329336	8.15414e-05	-8.01843	-8.01843	0.221216	0.022105	4.89649e-05	-9.92441	-9.92441	-5.24487e-10	0.00209341								0.148286	5.62758e-05	8.10685e-05	0.000177612	1.49671
0.148808	0.000169555	8.12911e-05	-8.68233	-8.68233	0.391662	0.0221439	2.52312e-05	-10.5874	-10.5874	-2.70501e-10	0.00209525								0.148416	0.000181632	8.13075e-05	0.000177654	-0.0489254
0.148939	4.9257e-05	8.07846e-05	-9.91846	-9.91846	0.970803	0.0221827	7.33627e-06	-11.8227	-11.8227	-7.87206e-11	0.00209709								0.148547	0.000401153	8.17983e-05	0.000177704	-2.73171
0.149069	0.000248747	8.1344e-05	-8.29907	-8.29907	0.282932	0.0222217	3.70805e-05	-10.2024	-10.2024	-3.98235e-10	0.00209893								0.148677	0.000329336	8.15414e-05	0.000177759	-1.8589
0.1492	0.000126115	8.11059e-05	-8.97832	-8.97832	0.496591	0.0222606	1.88163e-05	-10.8808	-10.8808	-2.0226e-10	0.00210077								0.148808	0.000169555	8.12911e-05	0.000177822	0.101696
0.14933	0.000253503	8.08381e-05	-8.28013	-8.28013	0.276786	0.0222996	3.78557e-05	-10.1817	-10.1817	-4.07273e-10	0.00210261								0.148939	4.9257e-05	8.07846e-05	0.00017789	1.5923
0.149461	0.00018362	8.11813e-05	-8.60264	-8.60264	0.366111	0.0223386	2.7444e-05	-10.5034	-10.5034	-2.95516e-10	0.00210445								0.149069	0.000248747	8.1344e-05	0.000177965	-0.870156
0.149592	0.000158605	8.06556e-05	-8.74909	-8.74909	0.411136	0.0223777	2.3726e-05	-10.6489	-10.6489	-2.55704e-10	0.00210629								0.1492	0.000126115	8.11059e-05	0.000178046	0.640286
0.149722	0.000233521	8.10177e-05	-8.36224	-8.36224	0.297835	0.0224168	3.49633e-05	-10.2612	-10.2612	-3.77141e-10	0.00210813								0.14933	0.000253503	8.08381e-05	0.000178133	-0.932357
0.149853	0.000183026	8.11507e-05	-8.60588	-8.60588	0.36699	0.0224559	2.7427e-05	-10.504	-10.504	-2.96107e-10	0.00210996								0.149461	0.00018362	8.11813e-05	0.000178226	-0.0664439
0.149983	0.000287685	8.07579e-05	-8.15364	-8.15364	0.24742	0.022495	4.3148e-05	-10.0509	-10.0509	-4.6624e-10	0.0021118								0.149592	0.000158605	8.06556e-05	0.000178325	0.244496
0.150114	0.000240361	8.09198e-05	-8.33337	-8.33337	0.290174	0.0225342	3.60816e-05	-10.2297	-10.2297	-3.90222e-10	0.00211364								0.149722	0.000233521	8.10177e-05	0.00017843	-0.679987
0.150245	9.19407e-05	8.09934e-05	-9.29437	-9.29437	0.631767	0.0225735	1.38136e-05	-11.1899	-11.1899	-1.49524e-10	0.00211548								0.149853	0.000183026	8.11507e-05	0.00017854	-0.0552799
0.150375	0.000117099	8.06905e-05	-9.05249	-9.05249	0.524184	0.0226127	1.76088e-05	-10.9471	-10.9471	-1.90771e-10	0.00211732								0.149983	0.000287685	8.07579e-05	0.000178657	-1.35006
0.150506	8.44829e-05	8.08065e-05	-9.37896	-9.37896	0.671149	0.022652	1.27152e-05	-11.2727	-11.2727	-1.37874e-10	0.00211916								0.150114	0.000240361	8.09198e-05	0.000178779	-0.761025
0.150636	4.34785e-05	8.04014e-05	-10.0432	-10.0432	1.04705	0.0226913	6.54945e-06	-11.9361	-11.9361	-7.10788e-11	0.002121								0.150245	9.19407e-05	8.09934e-05	0.000178906	1.07373
0.150767	0.000217358	8.0979e-05	-8.43396	-8.43396	0.316678	0.0227307	3.27704e-05	-10.326	-10.326	-3.55954e-10	0.00212284								0.150375	0.000117099	8.06905e-05	0.000179039	0.767624
0.150898	0.000146897	8.06504e-05	-8.82578	-8.82578	0.437627	0.0227701	2.21664e-05	-10.7169	-10.7169	-2.40981e-10	0.00212467								0.150506	8.44829e-05	8.08065e-05	0.000179177	1.17186
0.151028	0.000151612	8.05824e-05	-8.79419	-8.79419	0.42625	0.0228095	2.28977e-05	-10.6845	-10.6845	-2.49147e-10	0.00212651								0.150636	4.34785e-05	8.04014e-05	0.00017932	1.68954
0.151159	0.000222854	8.09996e-05	-8.40899	-8.40899	0.310029	0.022849	3.36863e-05	-10.2984	-10.2984	-3.66854e-10	0.00212835								0.150767	0.000217358	8.0979e-05	0.000179469	-0.467887
0.151289	0.00028087	8.07279e-05	-8.17762	-8.17762	0.252641	0.0228885	4.24927e-05	-10.0662	-10.0662	-4.63157e-10	0.00213019								0.150898	0.000146897	8.06504e-05	0.000179623	0.405776
0.15142	0.000185868	8.06368e-05	-8.59047	-8.59047	0.360356	0.022928	2.81441e-05	-10.4782	-10.4782	-3.07027e-10	0.00213203								0.151028	0.000151612	8.05824e-05	0.000179781	0.349568
0.151551	0.000165085	8.07423e-05	-8.70905	-8.70905	0.398169	0.0229676	2.50187e-05	-10.5959	-10.5959	-2.73167e-10	0.00213387								0.151159	0.000222854	8.09996e-05	0.000179945	-0.529743
0.151681	0.000195654	8.07684e-05	-8.53916	-8.53916	0.345582	0.0230072	2.9677e-05	-10.4251	-10.4251	-3.24308e-10	0.00213571								0.151289	0.00028087	8.07279e-05	0.000180113	-1.24811
0.151812	0.000115968	8.05201e-05	-9.0622	-9.0622	0.527288	0.0230468	1.76053e-05	-10.9473	-10.9473	-1.92555e-10	0.00213755								0.15142	0.000185868	8.06368e-05	0.000180286	-0.069224
0.151942	0.000355376	8.10918e-05	-7.94233	-7.94233	0.205538	0.0230865	5.39967e-05	-9.82659	-9.82659	-5.91087e-10	0.00213939								0.151551	0.000165085	8.07423e-05	0.000180463	0.190458
0.152073	0.000178946	8.03084e-05	-8.62843	-8.62843	0.370726	0.0231262	2.72129e-05	-10.5118	-10.5118	-2.98148e-10	0.00214122								0.151681	0.000195654	8.07684e-05	0.000180645	-0.185828
0.152204	0.000194185	8.03357e-05	-8.5467	-8.5467	0.346215	0.0231659	2.95557e-05	-10.4292	-10.4292	-3.24094e-10	0.00214306								0.151812	0.000115968	8.05201e-05	0.000180832	0.805563
0.152334	0.000267676	8.06712e-05	-8.22573	-8.22573	0.263422	0.0232057	4.07762e-05	-10.1074	-10.1074	-4.47517e-10	0.0021449								0.151942	0.000355376	8.10918e-05	0.000181023	-2.15007
0.152465	0.000268745	8.0581e-05	-8.22175	-8.22175	0.262243	0.0232455	4.09741e-05	-10.1026	-10.1026	-4.50075e-10	0.00214674								0.152073	0.000178946	8.03084e-05	0.000181218	0.0282909
0.152595	0.000177615	8.02654e-05	-8.63589	-8.63589	0.372878	0.0232853	2.71032e-05	-10.5159	-10.5159	-2.97967e-10	0.00214858								0.152204	0.000194185	8.03357e-05	0.000181417	-0.158933
0.152726	0.000193701	8.02581e-05	-8.54919	-8.54919	0.346663	0.0233252	2.95832e-05	-10.4283	-10.4283	-3.25509e-10	0.00215042								0.152334	0.000267676	8.06712e-05	0.00018162	-1.06675
0.152857	0.000248375	8.03637e-05	-8.30057	-8.30057	0.280324	0.0233651	3.79657e-05	-10.1788	-10.1788	-4.18101e-10	0.00215226								0.152465	0.000268745	8.0581e-05	0.000181828	-1.07863
0.152987	0.00014662	8.03233e-05	-8.82767	-8.82767	0.436856	0.0234051	2.2431e-05	-10.7051	-10.7051	-2.47234e-10	0.0021541								0.152595	0.000177615	8.02654e-05	0.000182039	0.0551171
0.153118	9.55008e-05	7.99953e-05	-9.25638	-9.25638	0.608482	0.023445	1.46229e-05	-11.1329	-11.1329	-1.61311e-10	0.00215593								0.152726	0.000193701	8.02581e-05	0.000182254	-0.142627
0.153248	0.000209457	8.01911e-05	-8.47099	-8.47099	0.324148	0.0234851	3.20989e-05	-10.3467	-10.3467	-3.54399e-10	0.00215777								0.152857	0.000248375	8.03637e-05	0.000182472	-0.820059
0.153379	0.000238909	8.0256e-05	-8.33943	-8.33943	0.289625	0.0235251	3.66436e-05	-10.2143	-10.2143	-4.0492e-10	0.00215961								0.152987	0.00014662	8.03233e-05	0.000182694	0.44911
0.15351	0.00020976	8.00753e-05	-8.46955	-8.46955	0.323349	0.0235652	3.22002e-05	-10.3435	-10.3435	-3.56122e-10	0.00216145								0.153118	9.55008e-05	7.99953e-05	0.00018292	1.0928
0.15364	0.000321397	8.04743e-05	-8.04283	-8.04283	0.223455	0.0236053	4.93795e-05	-9.91598	-9.91598	-5.46584e-10	0.00216329								0.153248	0.000209457	8.01911e-05	0.000183149	-0.328066
0.153771	8.66468e-05	7.99391e-05	-9.35367	-9.35367	0.653671	0.0236454	1.33237e-05	-11.226	-11.226	-1.47606e-10	0.00216513								0.153379	0.000238909	8.0256e-05	0.000183382	-0.691874
0.153901	0.000131267	7.99215e-05	-8.93828	-8.93828	0.475518	0.0236856	2.02022e-05	-10.8097	-10.8097	-2.23999e-10	0.00216697								0.15351	0.00020976	8.00753e-05	0.000183617	-0.32648
0.154032	0.00027519	8.03407e-05	-8.19805	-8.19805	0.25615	0.0237258	4.2388e-05	-10.0686	-10.0686	-4.70392e-10	0.00216881								0.15364	0.000321397	8.04743e-05	0.000183856	-1.70913
0.154163	0.000147014	8.01104e-05	-8.82498	-8.82498	0.43497	0.0237661	2.2664e-05	-10.6947	-10.6947	-2.51722e-10	0.00217065								0.153771	8.66468e-05	7.99391e-05	0.000184098	1.21907
0.154293	0.000203287	7.98529e-05	-8.50089	-8.50089	0.331322	0.0238064	3.13658e-05	-10.3698	-10.3698	-3.48665e-10	0.00217248								0.153901	0.000131267	7.99215e-05	0.000184342	0.664089
0.154424	8.31016e-05	7.98041e-05	-9.39545	-9.39545	0.673108	0.0238467	1.28329e-05	-11.2635	-11.2635	-1.42772e-10	0.00217432								0.154032	0.00027519	8.03407e-05	0.00018459	-1.1277
0.154554	0.000190621	7.97589e-05	-8.56522	-8.56522	0.349541	0.023887	2.94613e-05	-10.4324	-10.4324	-3.28049e-10	0.00217616								0.154163	0.000147014	8.01104e-05	0.00018484	0.472173
0.154685	0.000296111	8.01407e-05	-8.12478	-8.12478	0.239524	0.0239274	4.58039e-05	-9.99114	-9.99114	-5.10453e-10	0.002178								0.154293	0.000203287	7.98529e-05	0.000185093	-0.227844
0.154815	9.54044e-05	7.9708e-05	-9.25739	-9.25739	0.607303	0.0239678	1.47701e-05	-11.1229	-11.1229	-1.64741e-10	0.00217984								0.154424	8.31016e-05	7.98041e-05	0.000185348	1.28122
0.154946	0.000146314	7.97358e-05	-8.82976	-8.82976	0.435	0.0240083	2.26708e-05	-10.6944	-10.6944	-2.53077e-10	0.00218168								0.154554	0.000190621	7.97589e-05	0.000185606	-0.062877
0.155077	0.000289529	8.00369e-05	-8.14726	-8.14726	0.244074	0.0240488	4.48992e-05	-10.0111	-10.0111	-5.01638e-10	0.00218352								0.154685	0.000296111	8.01407e-05	0.000185867	-1.37563
0.155207	0.000216095	7.99157e-05	-8.43979	-8.43979	0.314677	0.0240893	3.35395e-05	-10.3028	-10.3028	-3.75037e-10	0.00218536								0.154815	9.54044e-05	7.9708e-05	0.000186129	1.13821
0.155338	0.000213832	7.96729e-05	-8.45032	-8.45032	0.316704	0.0241299	3.32162e-05	-10.3125	-10.3125	-3.71734e-10	0.00218719								0.154946	0.000146314	7.97358e-05	0.000186393	0.502647
0.155468	0.000326921	8.00652e-05	-8.02579	-8.02579	0.219061	0.0241704	5.08259e-05	-9.8871	-9.8871	-5.69289e-10	0.00218903								0.155077	0.000289529	8.00369e-05	0.00018666	-1.28527
0.155599	0.000246204	7.95848e-05	-8.30935	-8.30935	0.280089	0.0242111	3.83091e-05	-10.1698	-10.1698	-4.29452e-10	0.00219087								0.155207	0.000216095	7.99157e-05	0.000186929	-0.36496
0.15573	0.000245461	7.96103e-05	-8.31237	-8.31237	0.280906	0.0242517	3.82256e-05	-10.172	-10.172	-4.28875e-10	0.00219271								0.155338	0.000213832	7.96729e-05	0.000187199	-0.334279
0.15586	0.000223384	7.97989e-05	-8.40662	-8.40662	0.305444	0.0242924	3.48167e-05	-10.2654	-10.2654	-3.90956e-10	0.00219455								0.155468	0.000326921	8.00652e-05	0.000187471	-1.74171
0.155991	0.00018947	7.95748e-05	-8.57128	-8.57128	0.350647	0.0243331	2.95556e-05	-10.4292	-10.4292	-3.32158e-10	0.00219639								0.155599	0.000246204	7.95848e-05	0.000187745	-0.73455
0.156121	0.000156755	7.96003e-05	-8.76083	-8.76083	0.410652	0.0243739	2.44728e-05	-10.6179	-10.6179	-2.75266e-10	0.00219823								0.15573	0.000245461	7.96103e-05	0.00018802	-0.721527
0.156252	0.000112782	7.94332e-05	-9.09005	-9.09005	0.533159	0.0244147	1.76224e-05	-10.9463	-10.9463	-1.98379e-10	0.00220007								0.15586	0.000223384	7.97989e-05	0.000188296	-0.439705
0.156383	0.000198156	7.95839e-05	-8.52646	-8.52646	0.33763	0.0244555	3.09882e-05	-10.3819	-10.3819	-3.49132e-10	0.0022019								0.155991	0.00018947	7.95748e-05	0.000188574	-0.0112598
0.156513	0.000140317	7.94806e-05	-8.87161	-8.87161	0.448803	0.0244964	2.19615e-05	-10.7262	-10.7262	-2.47638e-10	0.00220374								0.156121	0.000156755	7.96003e-05	0.000188853	0.40324
0.156644	0.000114352	7.94627e-05	-9.07623	-9.07623	0.527621	0.0245373	1.79125e-05	-10.93	-10.93	-2.02151e-10	0.00220558								0.156252	0.000112782	7.94332e-05	0.000189133	0.961198
0.156774	0.000163004	7.97718e-05	-8.72174	-8.72174	0.398364	0.0245782	2.55549e-05	-10.5747	-10.5747	-2.88638e-10	0.00220742								0.156383	0.000198156	7.95839e-05	0.000189414	-0.109846
0.156905	0.000308701	7.93418e-05	-8.08314	-8.08314	0.228742	0.0246192	4.84367e-05	-9.93525	-9.93525	-5.47542e-10	0.00220926								0.156513	0.000140317	7.94806e-05	0.000189696	0.621271
0.157036	0.000121932	7.93476e-05	-9.01205	-9.01205	0.501231	0.0246602	1.91477e-05	-10.8633	-10.8633	-2.1663e-10	0.0022111								0.156644	0.000114352	7.94627e-05	0.000189979	0.95173
0.157166	4.48293e-05	7.93402e-05	-10.0126	-10.0126	1.01879	0.0247012	7.04565e-06	-11.8631	-11.8631	-7.97785e-11	0.00221294								0.156774	0.000163004	7.97718e-05	0.000190262	0.3417
0.157297	0.000198041	7.93891e-05	-8.52704	-8.52704	0.337095	0.0247423	3.11512e-05	-10.3767	-10.3767	-3.53021e-10	0.00221478								0.156905	0.000308701	7.93418e-05	0.000190546	-1.48919
0.157427	0.000285527	7.94128e-05	-8.16117	-8.16117	0.245396	0.0247834	4.49498e-05	-10.01	-10.01	-5.09816e-10	0.00221662								0.157036	0.000121932	7.93476e-05	0.00019083	0.868306
0.157558	9.5622e-05	7.92023e-05	-9.25511	-9.25511	0.603379	0.0248245	1.5066e-05	-11.1031	-11.1031	-1.71019e-10	0.00221845								0.157166	4.48293e-05	7.93402e-05	0.000191114	1.84377
0.157689	9.58092e-05	7.90476e-05	-9.25315	-9.25315	0.601609	0.0248657	1.5108e-05	-11.1003	-11.1003	-1.71638e-10	0.00222029								0.157297	0.000198041	7.93891e-05	0.000191399	-0.0836639
0.157819	0.000122937	7.91379e-05	-9.00384	-9.00384	0.496966	0.0249069	1.94018e-05	-10.8501	-10.8501	-2.20601e-10	0.00222213								0.157427	0.000285527	7.94128e-05	0.000191683	-1.18172
0.15795	0.00022098	7.93595e-05	-8.41744	-8.41744	0.306841	0.0249481	3.49037e-05	-10.2629	-10.2629	-3.97188e-10	0.00222397								0.157558	9.5622e-05	7.92023e-05	0.000191968	1.21645
0.15808	0.000126875	7.91657e-05	-8.97231	-8.97231	0.484871	0.0249894	2.00564e-05	-10.817	-10.817	-2.28422e-10	0.00222581								0.157689	9.58092e-05	7.90476e-05	0.000192252	1.22006
0.158211	0.000191738	7.89684e-05	-8.55938	-8.55938	0.344905	0.0250307	3.03351e-05	-10.4032	-10.4032	-3.4577e-10	0.00222765								0.157819	0.000122937	7.91379e-05	0.000192536	0.879465
0.158342	0.000360731	7.94132e-05	-7.92738	-7.92738	0.19897	0.0250721	5.71187e-05	-9.77038	-9.77038	-6.51597e-10	0.00222949								0.15795	0.00022098	7.93595e-05	0.00019282	-0.354841
0.158472	0.000382654	7.92126e-05	-7.86838	-7.86838	0.188145	0.0251134	6.064e-05	-9.71056	-9.71056	-6.92337e-10	0.00223133								0.15808	0.000126875	7.91657e-05	0.000193103	0.836574
0.158603	0.00024403	7.91447e-05	-8.31822	-8.31822	0.280902	0.0251548	3.87038e-05	-10.1596	-10.1596	-4.42252e-10	0.00223316								0.158211	0.000191738	7.89684e-05	0.000193385	0.0208564
0.158733	4.25936e-05	7.88399e-05	-10.0638	-10.0638	1.04766	0.0251963	6.76103e-06	-11.9043	-11.9043	-7.7319e-11	0.002235								0.158342	0.000360731	7.94132e-05	0.000193667	-2.10373
0.158864	0.00019631	7.91083e-05	-8.53582	-8.53582	0.338596	0.0252378	3.11866e-05	-10.3755	-10.3755	-3.56943e-10	0.00223684								0.158472	0.000382654	7.92126e-05	0.000193947	-2.38229
0.158995	0.000278203	7.92989e-05	-8.18716	-8.18716	0.25079	0.0252793	4.42328e-05	-10.026	-10.026	-5.06678e-10	0.00223868								0.158603	0.00024403	7.91447e-05	0.000194227	-0.629265
0.159125	0.000182668	7.90846e-05	-8.60784	-8.60784	0.359729	0.0253208	2.90671e-05	-10.4459	-10.4459	-3.33231e-10	0.00224052								0.158733	4.25936e-05	7.88399e-05	0.000194505	1.92683
0.159256	0.000246121	7.8848e-05	-8.30969	-8.30969	0.277907	0.0253624	3.91962e-05	-10.1469	-10.1469	-4.49722e-10	0.00224236								0.158864	0.00019631	7.91083e-05	0.000194782	-0.0193153
0.159386	0.000311131	7.922e-05	-8.0753	-8.0753	0.226832	0.025404	4.959e-05	-9.91172	-9.91172	-5.69444e-10	0.0022442								0.158995	0.000278203	7.92989e-05	0.000195058	-1.0485
0.159517	0.000181275	7.87713e-05	-8.6155	-8.6155	0.360844	0.0254457	2.89164e-05	-10.4511	-10.4511	-3.3232e-10	0.00224604								0.159125	0.000182668	7.90846e-05	0.000195332	0.160132
0.159648	0.000247177	7.92521e-05	-8.30541	-8.30541	0.278108	0.0254873	3.94612e-05	-10.1402	-10.1402	-4.53877e-10	0.00224788								0.159256	0.000246121	7.8848e-05	0.000195605	-0.640676
0.159778	0.000140237	7.89586e-05	-8.87218	-8.87218	0.446631	0.025529	2.24068e-05	-10.7061	-10.7061	-2.5793e-10	0.00224971								0.159386	0.000311131	7.922e-05	0.000195875	-1.45489
0.159909	0.000289894	7.85391e-05	-8.146	-8.146	0.239744	0.0255708	4.63566e-05	-9.97915	-9.97915	-5.34059e-10	0.00225155								0.159517	0.000181275	7.87713e-05	0.000196144	0.188762
0.160039	0.000155241	7.88058e-05	-8.77053	-8.77053	0.410542	0.0256126	2.48447e-05	-10.6029	-10.6029	-2.86461e-10	0.00225339								0.159648	0.000247177	7.92521e-05	0.00019641	-0.640576
0.16017	0.000240399	7.91728e-05	-8.33321	-8.33321	0.284682	0.0256544	3.85047e-05	-10.1647	-10.1647	-4.44324e-10	0.00225523								0.159778	0.000140237	7.89586e-05	0.000196675	0.71478
0.160301	0.000261087	7.83028e-05	-8.25066	-8.25066	0.262296	0.0256963	4.18524e-05	-10.0814	-10.0814	-4.83349e-10	0.00225707								0.159909	0.000289894	7.85391e-05	0.000196936	-1.18359
0.160431	0.000207021	7.87979e-05	-8.48269	-8.48269	0.322538	0.0257381	3.32126e-05	-10.3126	-10.3126	-3.83881e-10	0.00225891								0.160039	0.000155241	7.88058e-05	0.000197196	0.532385
0.160562	0.000126581	7.84653e-05	-8.97463	-8.97463	0.482353	0.0257801	2.03241e-05	-10.8037	-10.8037	-2.35103e-10	0.00226075								0.16017	0.000240399	7.91728e-05	0.000197453	-0.542434
0.160692	0.00021091	7.87044e-05	-8.46408	-8.46408	0.317119	0.025822	3.38916e-05	-10.2923	-10.2923	-3.92367e-10	0.00226259								0.160301	0.000261087	7.83028e-05	0.000197707	-0.809422
0.160823	0.000167295	7.87317e-05	-8.69575	-8.69575	0.385681	0.025864	2.69049e-05	-10.5232	-10.5232	-3.11734e-10	0.00226442								0.160431	0.000207021	7.87979e-05	0.000197959	-0.115003
0.160953	8.47611e-05	7.82767e-05	-9.37567	-9.37567	0.654145	0.025906	1.36426e-05	-11.2023	-11.2023	-1.58199e-10	0.00226626								0.160562	0.000126581	7.84653e-05	0.000198208	0.912849
0.161084	0.00019236	7.87361e-05	-8.55614	-8.55614	0.343105	0.0259481	3.09861e-05	-10.382	-10.382	-3.59605e-10	0.0022681								0.160692	0.00021091	7.87044e-05	0.000198454	-0.158263
0.161215	0.000128217	7.85579e-05	-8.96179	-8.96179	0.477907	0.0259902	2.06705e-05	-10.7868	-10.7868	-2.40082e-10	0.00226994								0.160823	0.000167295	7.87317e-05	0.000198698	0.398861
0.161345	0.000102063	7.82559e-05	-9.18992	-9.18992	0.569137	0.0260323	1.64674e-05	-11.0141	-11.0141	-1.9142e-10	0.00227178								0.160953	8.47611e-05	7.82767e-05	0.000198939	1.45864
0.161476	0.000301724	7.86922e-05	-8.106	-8.106	0.231753	0.0260745	4.87211e-05	-9.9294	-9.9294	-5.66801e-10	0.00227362								0.161084	0.00019236	7.87361e-05	0.000199177	0.0865804
0.161606	8.78397e-05	7.80395e-05	-9.34	-9.34	0.635746	0.0261166	1.41955e-05	-11.1626	-11.1626	-1.65277e-10	0.00227546								0.161215	0.000128217	7.85579e-05	0.000199412	0.906274
0.161737	0.000194902	7.84134e-05	-8.54301	-8.54301	0.33813	0.0261589	3.15229e-05	-10.3648	-10.3648	-3.67317e-10	0.0022773								0.161345	0.000102063	7.82559e-05	0.000199645	1.24696
0.161868	0.0001865	7.87151e-05	-8.58708	-8.58708	0.35211	0.0262011	3.01883e-05	-10.4081	-10.4081	-3.5205e-10	0.00227914								0.161476	0.000301724	7.86922e-05	0.000199875	-1.29427
0.161998	0.000199252	7.78929e-05	-8.52094	-8.52094	0.32997	0.0262434	3.22785e-05	-10.3411	-10.3411	-3.76729e-10	0.00228097								0.161606	8.78397e-05	7.80395e-05	0.000200102	1.43853
0.162129	0.000235696	7.87127e-05	-8.35297	-8.35297	0.288151	0.0262858	3.82131e-05	-10.1723	-10.1723	-4.46353e-10	0.00228281								0.161737	0.000194902	7.84134e-05	0.000200326	0.0691719
0.162259	0.00021251	7.8211e-05	-8.45652	-8.45652	0.313375	0.0263281	3.44818e-05	-10.2751	-10.2751	-4.03093e-10	0.00228465								0.161868	0.0001865	7.87151e-05	0.000200547	0.178454
0.16239	0.000169165	7.81033e-05	-8.68464	-8.68464	0.379599	0.0263705	2.74707e-05	-10.5024	-10.5024	-3.21392e-10	0.00228649								0.161998	0.000199252	7.78929e-05	0.000200765	0.0194241
0.162521	0.000297742	7.85606e-05	-8.11928	-8.11928	0.234166	0.026413	4.83892e-05	-9.93623	-9.93623	-5.66582e-10	0.00228833								0.162129	0.000235696	7.87127e-05	0.000200981	-0.441034
0.162651	0.000253442	7.83061e-05	-8.28038	-8.28038	0.269241	0.0264554	4.12227e-05	-10.0965	-10.0965	-4.83057e-10	0.00229017								0.162259	0.00021251	7.8211e-05	0.000201193	-0.144698
0.162782	0.000274885	7.84955e-05	-8.19916	-8.19916	0.251193	0.0264979	4.47463e-05	-10.0145	-10.0145	-5.24769e-10	0.00229201								0.16239	0.000169165	7.81033e-05	0.000201403	0.412761
0.162912	0.00012045	7.83997e-05	-9.02428	-9.02428	0.501315	0.0265405	1.96228e-05	-10.8388	-10.8388	-2.30314e-10	0.00229385								0.162521	0.000297742	7.85606e-05	0.000201609	-1.22368
0.163043	0.000308815	7.78228e-05	-8.08277	-8.08277	0.224746	0.026583	5.03501e-05	-9.89651	-9.89651	-5.91437e-10	0.00229568								0.162651	0.000253442	7.83061e-05	0.000201813	-0.659323
0.163174	0.000145025	7.83921e-05	-8.8386	-8.8386	0.432134	0.0266256	2.36643e-05	-10.6515	-10.6515	-2.78194e-10	0.00229752								0.162782	0.000274885	7.84955e-05	0.000202013	-0.928359
0.163304	0.00033394	7.8057e-05	-8.00455	-8.00455	0.210055	0.0266683	5.45338e-05	-9.81669	-9.81669	-6.41606e-10	0.00229936								0.162912	0.00012045	7.83997e-05	0.000202211	1.04287
0.163435	0.000178299	7.79518e-05	-8.63205	-8.63205	0.362695	0.0267109	2.91403e-05	-10.4434	-10.4434	-3.43118e-10	0.0023012								0.163043	0.000308815	7.78228e-05	0.000202405	-1.36734
0.163565	0.00023554	7.83317e-05	-8.35363	-8.35363	0.287104	0.0267536	3.85262e-05	-10.1642	-10.1642	-4.53997e-10	0.00230304								0.163174	0.000145025	7.83921e-05	0.000202596	0.734398
0.163696	0.000212538	7.77775e-05	-8.45639	-8.45639	0.311847	0.0267964	3.47916e-05	-10.2661	-10.2661	-4.10316e-10	0.00230488								0.163304	0.00033394	7.8057e-05	0.000202785	-1.68025
0.163827	0.000167479	7.80031e-05	-8.69465	-8.69465	0.382366	0.0268392	2.74375e-05	-10.5036	-10.5036	-3.23843e-10	0.00230672								0.163435	0.000178299	7.79518e-05	0.00020297	0.31649
0.163957	0.000174935	7.81839e-05	-8.6511	-8.6511	0.369445	0.026882	2.86818e-05	-10.4592	-10.4592	-3.388e-10	0.00230856								0.163565	0.00023554	7.83317e-05	0.000203152	-0.413472
0.164088	0.000360042	7.77827e-05	-7.92929	-7.92929	0.195598	0.0269248	5.90785e-05	-9.73664	-9.73664	-6.98411e-10	0.0023104								0.163696	0.000212538	7.77775e-05	0.00020333	-0.118389
0.164218	0.000118127	7.799e-05	-9.04375	-9.04375	0.506951	0.0269677	1.93986e-05	-10.8503	-10.8503	-2.29508e-10	0.00231223								0.163827	0.000167479	7.80031e-05	0.000203506	0.461866
0.164349	4.98437e-05	7.75794e-05	-9.90662	-9.90662	0.938621	0.0270106	8.19176e-06	-11.7124	-11.7124	-9.69951e-11	0.00231407								0.163957	0.000174935	7.81839e-05	0.000203678	0.367633
0.16448	0.00010642	7.77422e-05	-9.14812	-9.14812	0.548423	0.0270535	1.75039e-05	-10.9531	-10.9531	-2.07421e-10	0.00231591								0.164088	0.000360042	7.77827e-05	0.000203847	-2.00809
0.16461	0.0002099	7.80623e-05	-8.46888	-8.46888	0.316198	0.0270965	3.45517e-05	-10.2731	-10.2731	-4.09761e-10	0.00231775								0.164218	0.000118127	7.799e-05	0.000204013	1.10124
0.164741	0.000236373	7.76273e-05	-8.3501	-8.3501	0.283983	0.0271395	3.89403e-05	-10.1535	-10.1535	-4.62174e-10	0.00231959								0.164349	4.98437e-05	7.75794e-05	0.000204176	1.98935
0.164871	0.000254933	7.78588e-05	-8.27451	-8.27451	0.266516	0.0271826	4.20311e-05	-10.0771	-10.0771	-4.99254e-10	0.00232143								0.16448	0.00010642	7.77422e-05	0.000204335	1.25948
0.165002	0.000179582	7.78791e-05	-8.62488	-8.62488	0.360237	0.0272256	2.96314e-05	-10.4267	-10.4267	-3.52246e-10	0.00232327								0.16461	0.0002099	7.80623e-05	0.000204491	-0.0692908
0.165133	0.00023316	7.77788e-05	-8.36379	-8.36379	0.287871	0.0272688	3.85023e-05	-10.1648	-10.1648	-4.58063e-10	0.00232511								0.164741	0.000236373	7.76273e-05	0.000204644	-0.408735
0.165263	0.000226739	7.82011e-05	-8.39171	-8.39171	0.296316	0.0273119	3.74716e-05	-10.1919	-10.1919	-4.46153e-10	0.00232694								0.164871	0.000254933	7.78588e-05	0.000204793	-0.643986
0.165394	0.000244407	7.75483e-05	-8.31668	-8.31668	0.275578	0.0273551	4.04234e-05	-10.1161	-10.1161	-4.81678e-10	0.00232878								0.165002	0.000179582	7.78791e-05	0.000204939	0.325594
0.165524	0.000133365	7.74901e-05	-8.92242	-8.92242	0.458081	0.0273983	2.20752e-05	-10.7211	-10.7211	-2.63252e-10	0.00233062								0.165133	0.00023316	7.77788e-05	0.000205082	-0.360998
0.165655	0.000204336	7.79032e-05	-8.49574	-8.49574	0.322989	0.0274416	3.38493e-05	-10.2936	-10.2936	-4.03979e-10	0.00233246								0.165263	0.000226739	7.82011e-05	0.000205221	-0.275162
0.165786	0.000205573	7.72887e-05	-8.48971	-8.48971	0.319157	0.0274848	3.4081e-05	-10.2868	-10.2868	-4.07066e-10	0.0023343								0.165394	0.000244407	7.75483e-05	0.000205357	-0.503557
0.165916	0.000240711	7.76044e-05	-8.33191	-8.33191	0.279446	0.0275282	3.99378e-05	-10.1282	-10.1282	-4.77396e-10	0.00233614								0.165524	0.000133365	7.74901e-05	0.000205489	0.930751
0.166047	0.000248813	7.74712e-05	-8.29881	-8.29881	0.271067	0.0275715	4.13146e-05	-10.0943	-10.0943	-4.94241e-10	0.00233798								0.165655	0.000204336	7.79032e-05	0.000205618	0.0164563
0.166177	0.000170875	7.75e-05	-8.67458	-8.67458	0.374007	0.0276149	2.83955e-05	-10.4693	-10.4693	-3.3996e-10	0.00233982								0.165786	0.000205573	7.72887e-05	0.000205744	0.00221248
0.166308	0.000226879	7.76834e-05	-8.39109	-8.39109	0.294459	0.0276583	3.77318e-05	-10.185	-10.185	-4.52091e-10	0.00234166								0.165916	0.000240711	7.76044e-05	0.000205866	-0.449008
0.166438	0.000220908	7.73086e-05	-8.41776	-8.41776	0.300074	0.0277018	3.67676e-05	-10.2109	-10.2109	-4.40884e-10	0.00234349								0.166047	0.000248813	7.74712e-05	0.000205984	-0.552838
0.166569	0.000217123	7.72782e-05	-8.43505	-8.43505	0.304479	0.0277453	3.6166e-05	-10.2274	-10.2274	-4.3401e-10	0.00234533								0.166177	0.000170875	7.75e-05	0.000206099	0.454503
0.1667	0.000244053	7.74469e-05	-8.31813	-8.31813	0.275612	0.0277888	4.06836e-05	-10.1097	-10.1097	-4.88606e-10	0.00234717								0.166308	0.000226879	7.76834e-05	0.000206211	-0.266054
0.16683	0.000128469	7.7269e-05	-8.95982	-8.95982	0.470916	0.0278323	2.14325e-05	-10.7506	-10.7506	-2.57605e-10	0.00234901								0.166438	0.000220908	7.73086e-05	0.000206319	-0.188711
0.166961	0.000275894	7.7694e-05	-8.19549	-8.19549	0.248116	0.0278759	4.60635e-05	-9.98549	-9.98549	-5.54086e-10	0.00235085								0.166569	0.000217123	7.72782e-05	0.000206423	-0.138461
0.167091	0.000287074	7.7377e-05	-8.15577	-8.15577	0.238652	0.0279196	4.79676e-05	-9.94498	-9.94498	-5.77441e-10	0.00235269								0.1667	0.000244053	7.74469e-05	0.000206524	-0.484577
0.167222	0.000256734	7.74255e-05	-8.26747	-8.26747	0.263578	0.0279632	4.29316e-05	-10.0559	-10.0559	-5.17221e-10	0.00235453								0.16683	0.000128469	7.7269e-05	0.000206621	1.01143
0.167353	0.000138742	7.73738e-05	-8.88289	-8.88289	0.443198	0.0280069	2.32188e-05	-10.6705	-10.6705	-2.79949e-10	0.00235637								0.166961	0.000275894	7.7694e-05	0.000206714	-0.890416
0.167483	0.000352796	7.71219e-05	-7.94962	-7.94962	0.197704	0.0280506	5.90874e-05	-9.73649	-9.73649	-7.12971e-10	0.0023582								0.167091	0.000287074	7.7377e-05	0.000206804	-1.03739
0.167614	4.29744e-05	7.71719e-05	-10.0549	-10.0549	1.02811	0.0280944	7.20311e-06	-11.841	-11.841	-8.69831e-11	0.00236004								0.167222	0.000256734	7.74255e-05	0.00020689	-0.643767
0.167744	0.000138883	7.73249e-05	-8.88188	-8.88188	0.442609	0.0281382	2.32969e-05	-10.6672	-10.6672	-2.81547e-10	0.00236188								0.167353	0.000138742	7.73738e-05	0.000206973	0.881836
0.167875	9.8665e-05	7.70668e-05	-9.22378	-9.22378	0.577229	0.028182	1.65634e-05	-11.0083	-11.0083	-2.00328e-10	0.00236372								0.167483	0.000352796	7.71219e-05	0.000207052	-1.88979
0.168006	9.88625e-05	7.70275e-05	-9.22178	-9.22178	0.576129	0.0282259	1.66095e-05	-11.0055	-11.0055	-2.01041e-10	0.00236556								0.167614	4.29744e-05	7.71719e-05	0.000207127	2.1271
0.168136	8.87536e-05	7.69091e-05	-9.32965	-9.32965	0.62409	0.0282698	1.49227e-05	-11.1126	-11.1126	-1.80765e-10	0.0023674								0.167744	0.000138883	7.73249e-05	0.000207199	0.883493
0.168267	7.7323e-05	7.72722e-05	-9.46752	-9.46752	0.692819	0.0283137	1.30109e-05	-11.2497	-11.2497	-1.57729e-10	0.00236924								0.167875	9.8665e-05	7.70668e-05	0.000207266	1.40918
0.168397	0.000161498	7.7449e-05	-8.73102	-8.73102	0.391749	0.0283577	2.71958e-05	-10.5124	-10.5124	-3.29946e-10	0.00237108								0.168006	9.88625e-05	7.70275e-05	0.00020733	1.40817
0.168528	0.000115642	7.67413e-05	-9.06501	-9.06501	0.508991	0.0284017	1.94889e-05	-10.8457	-10.8457	-2.36628e-10	0.00237291								0.168136	8.87536e-05	7.69091e-05	0.000207391	1.54257
0.168659	0.000118412	7.70575e-05	-9.04134	-9.04134	0.501234	0.0284457	1.99712e-05	-10.8212	-10.8212	-2.42671e-10	0.00237475								0.168267	7.7323e-05	7.72722e-05	0.000207447	1.68397
0.168789	9.46651e-05	7.67783e-05	-9.26517	-9.26517	0.593908	0.0284898	1.59784e-05	-11.0443	-11.0443	-1.94305e-10	0.00237659								0.168397	0.000161498	7.7449e-05	0.0002075	0.593965
0.16892	0.000187622	7.6899e-05	-8.58108	-8.58108	0.343491	0.0285339	3.16931e-05	-10.3594	-10.3594	-3.85701e-10	0.00237843								0.168528	0.000115642	7.67413e-05	0.000207549	1.19762
0.16905	0.000294224	7.73014e-05	-8.13117	-8.13117	0.233276	0.028578	4.97387e-05	-9.90873	-9.90873	-6.05781e-10	0.00238027								0.168659	0.000118412	7.70575e-05	0.000207594	1.15734
0.169181	0.000199113	7.66645e-05	-8.52164	-8.52164	0.325722	0.0286222	3.36861e-05	-10.2984	-10.2984	-4.1059e-10	0.00238211								0.168789	9.46651e-05	7.67783e-05	0.000207636	1.47139
0.169312	0.00023935	7.70448e-05	-8.33758	-8.33758	0.279064	0.0286664	4.05247e-05	-10.1136	-10.1136	-4.94325e-10	0.00238395								0.16892	0.000187622	7.6899e-05	0.000207673	0.260745
0.169442	0.000124139	7.69883e-05	-8.99411	-8.99411	0.482536	0.0287107	2.10344e-05	-10.7694	-10.7694	-2.56777e-10	0.00238579								0.16905	0.000294224	7.73014e-05	0.000207707	-1.11922
0.169573	0.000134047	7.65826e-05	-8.91732	-8.91732	0.451911	0.0287549	2.27307e-05	-10.6918	-10.6918	-2.77699e-10	0.00238763								0.169181	0.000199113	7.66645e-05	0.000207737	0.11249
0.169703	0.000148935	7.70895e-05	-8.812	-8.812	0.417133	0.0287992	2.52748e-05	-10.5857	-10.5857	-3.09018e-10	0.00238946								0.169312	0.00023935	7.70448e-05	0.000207763	-0.409982
0.169834	0.000204739	7.65131e-05	-8.49377	-8.49377	0.317515	0.0288436	3.47716e-05	-10.2667	-10.2667	-4.25457e-10	0.0023913								0.169442	0.000124139	7.69883e-05	0.000207785	1.08648
0.169965	0.000321752	7.71603e-05	-8.04173	-8.04173	0.214961	0.028888	5.46864e-05	-9.81389	-9.81389	-6.69643e-10	0.00239314								0.169573	0.000134047	7.65826e-05	0.000207804	0.963104
0.170095	0.000129063	7.68548e-05	-8.95521	-8.95521	0.467176	0.0289324	2.1953e-05	-10.7266	-10.7266	-2.69024e-10	0.00239498								0.169703	0.000148935	7.70895e-05	0.000207818	0.763826
0.170226	0.000233231	7.64773e-05	-8.36348	-8.36348	0.283602	0.0289768	3.97019e-05	-10.1341	-10.1341	-4.86903e-10	0.00239682								0.169834	0.000204739	7.65131e-05	0.000207829	0.0403852
0.170356	0.000200029	7.70775e-05	-8.51705	-8.51705	0.32594	0.0290213	3.40762e-05	-10.2869	-10.2869	-4.1823e-10	0.00239866								0.169965	0.000321752	7.71603e-05	0.000207835	-1.47637
0.170487	0.000290774	7.67508e-05	-8.14296	-8.14296	0.234244	0.0290658	4.95732e-05	-9.91206	-9.91206	-6.08896e-10	0.0024005								0.170095	0.000129063	7.68548e-05	0.000207838	1.02498
0.170618	0.000237141	7.6609e-05	-8.34686	-8.34686	0.279942	0.0291104	4.04604e-05	-10.1152	-10.1152	-4.97347e-10	0.00240234								0.170226	0.000233231	7.64773e-05	0.000207837	-0.332046
0.170748	0.000201475	7.69545e-05	-8.50985	-8.50985	0.3235	0.0291549	3.44015e-05	-10.2774	-10.2774	-4.23193e-10	0.00240417								0.170356	0.000200029	7.70775e-05	0.000207832	0.101236
0.170879	8.40728e-05	7.61264e-05	-9.38383	-9.38383	0.644735	0.0291995	1.43663e-05	-11.1506	-11.1506	-1.76863e-10	0.00240601								0.170487	0.000290774	7.67508e-05	0.000207823	-1.08078
0.171009	0.00020691	7.65691e-05	-8.48323	-8.48323	0.314854	0.0292442	3.53835e-05	-10.2493	-10.2493	-4.3594e-10	0.00240785								0.170618	0.000237141	7.6609e-05	0.00020781	-0.382866
0.17114	2.70203e-05	7.66742e-05	-10.5189	-10.5189	1.34486	0.0292889	4.62425e-06	-12.2842	-12.2842	-5.70162e-11	0.00240969								0.170748	0.000201475	7.69545e-05	0.000207793	0.0821005
0.171271	0.000199373	7.63389e-05	-8.52033	-8.52033	0.324179	0.0293336	3.41467e-05	-10.2848	-10.2848	-4.21344e-10	0.00241153								0.170879	8.40728e-05	7.61264e-05	0.000207772	1.62492
0.171401	0.000230728	7.66775e-05	-8.37427	-8.37427	0.286928	0.0293783	3.9547e-05	-10.138	-10.138	-4.88352e-10	0.00241337								0.171009	0.00020691	7.65691e-05	0.000207748	0.0109444
0.171532	0.000190023	7.63265e-05	-8.56837	-8.56837	0.337664	0.0294231	3.2595e-05	-10.3314	-10.3314	-4.0281e-10	0.00241521								0.17114	2.70203e-05	7.66742e-05	0.000207719	2.35671
0.171662	-8.08757e-05	7.60538e-05	#NUM!	#N/A	-2.81975	0.029468	-1.38833e-05	#NUM!	#N/A	1.71701e-10	0.00241705								0.171271	0.000199373	7.63389e-05	0.000207687	0.108909
0.171793	0.000190299	7.67641e-05	-8.56691	-8.56691	0.338888	0.0295128	3.2692e-05	-10.3284	-10.3284	-4.04625e-10	0.00241889								0.171401	0.000230728	7.66775e-05	0.000207651	-0.300962
0.171924	0.000122441	7.60385e-05	-9.00788	-9.00788	0.483057	0.0295577	2.10505e-05	-10.7686	-10.7686	-2.60737e-10	0.00242072								0.171532	0.000190023	7.63265e-05	0.000207612	0.230444
0.172054	6.68036e-05	7.62511e-05	-9.61375	-9.61375	0.76147	0.0296026	1.14938e-05	-11.3737	-11.3737	-1.42474e-10	0.00242256								0.171662	-8.08757e-05	7.60538e-05	0.000207568	3.79263
0.172185	-8.27763e-05	7.61354e-05	#NUM!	#N/A	-2.52289	0.0296476	-1.42528e-05	#NUM!	#N/A	1.76807e-10	0.0024244								0.171793	0.000190299	7.67641e-05	0.000207521	0.22435
0.172315	9.48368e-05	7.6053e-05	-9.26335	-9.26335	0.588861	0.0296926	1.63418e-05	-11.0218	-11.0218	-2.02876e-10	0.00242624								0.171924	0.000122441	7.60385e-05	0.00020747	1.11824
0.172446	0.000181946	7.63681e-05	-8.6118	-8.6118	0.350466	0.0297376	3.13758e-05	-10.3695	-10.3695	-3.89811e-10	0.00242808								0.172054	6.68036e-05	7.62511e-05	0.000207415	1.84406
0.172576	7.32834e-05	7.6016e-05	-9.52118	-9.52118	0.71162	0.0297826	1.2647e-05	-11.2781	-11.2781	-1.57244e-10	0.00242992								0.172185	-8.27763e-05	7.61354e-05	0.000207356	3.81074
0.172707	0.000297393	7.64817e-05	-8.12046	-8.12046	0.228866	0.0298277	5.13619e-05	-9.87661	-9.87661	-6.39082e-10	0.00243176								0.172315	9.48368e-05	7.6053e-05	0.000207294	1.47867
0.172838	0.000197081	7.65225e-05	-8.5319	-8.5319	0.328065	0.0298729	3.4063e-05	-10.2873	-10.2873	-4.24157e-10	0.0024336								0.172446	0.000181946	7.63681e-05	0.000207228	0.331054
0.172968	0.000214992	7.60006e-05	-8.44491	-8.44491	0.302697	0.029918	3.71868e-05	-10.1996	-10.1996	-4.63405e-10	0.00243543								0.172576	7.32834e-05	7.6016e-05	0.000207158	1.76114
0.173099	7.75071e-05	7.60661e-05	-9.46514	-9.46514	0.683808	0.0299632	1.34164e-05	-11.219	-11.219	-1.67315e-10	0.00243727								0.172707	0.000297393	7.64817e-05	0.000207084	-1.18079
0.173229	0.000103538	7.61473e-05	-9.17557	-9.17557	0.551268	0.0300084	1.79358e-05	-10.9287	-10.9287	-2.23846e-10	0.00243911								0.172838	0.000197081	7.65225e-05	0.000207007	0.129713
0.17336	0.000222647	7.60583e-05	-8.40992	-8.40992	0.29387	0.0300537	3.85981e-05	-10.1623	-10.1623	-4.82081e-10	0.00244095								0.172968	0.000214992	7.60006e-05	0.000206926	-0.106131
0.173491	0.000123876	7.6147e-05	-8.99623	-8.99623	0.479151	0.030099	2.14913e-05	-10.7479	-10.7479	-2.68624e-10	0.00244279								0.173099	7.75071e-05	7.60661e-05	0.000206842	1.7003
0.173621	0.000238906	7.59873e-05	-8.33944	-8.33944	0.276164	0.0301443	4.14792e-05	-10.0903	-10.0903	-5.18846e-10	0.00244463								0.173229	0.000103538	7.61473e-05	0.000206754	1.35548
0.173752	0.000123615	7.60772e-05	-8.99834	-8.99834	0.479605	0.0301897	2.14783e-05	-10.7485	-10.7485	-2.68866e-10	0.00244647								0.17336	0.000222647	7.60583e-05	0.000206662	-0.210168
0.173882	1.89416e-05	7.61183e-05	-10.8741	-10.8741	1.61315	0.0302351	3.29361e-06	-12.6235	-12.6235	-4.12604e-11	0.00244831								0.173491	0.000123876	7.6147e-05	0.000206567	1.08594
0.174013	4.86157e-05	7.56857e-05	-9.93156	-9.93156	0.938763	0.0302805	8.45977e-06	-11.6802	-11.6802	-1.06059e-10	0.00245015								0.173621	0.000238906	7.59873e-05	0.000206468	-0.426887
0.174144	0.000175488	7.60817e-05	-8.64794	-8.64794	0.360149	0.030326	3.05601e-05	-10.3958	-10.3958	-3.83414e-10	0.00245198								0.173752	0.000123615	7.60772e-05	0.000206365	1.08771
0.174274	1.99095e-05	7.59031e-05	-10.8243	-10.8243	1.5712	0.0303715	3.46971e-06	-12.5714	-12.5714	-4.35644e-11	0.00245382								0.173882	1.89416e-05	7.61183e-05	0.000206259	2.46087
0.174405	0.000249047	7.59386e-05	-8.29787	-8.29787	0.266139	0.030417	4.3435e-05	-10.0442	-10.0442	-5.45763e-10	0.00245566								0.174013	4.86157e-05	7.56857e-05	0.00020615	2.08143
0.174535	0.000245413	7.63444e-05	-8.31257	-8.31257	0.270855	0.0304626	4.28333e-05	-10.0582	-10.0582	-5.38605e-10	0.0024575								0.174144	0.000175488	7.60817e-05	0.000206037	0.401529
0.174666	0.000292429	7.57823e-05	-8.13729	-8.13729	0.230435	0.0305082	5.10774e-05	-9.88217	-9.88217	-6.42751e-10	0.00245934								0.174274	1.99095e-05	7.59031e-05	0.00020592	2.45063
0.174797	1.46614e-05	7.56649e-05	-11.1303	-11.1303	1.81821	0.0305539	2.56276e-06	-12.8744	-12.8744	-3.22736e-11	0.00246118								0.174405	0.000249047	7.59386e-05	0.0002058	-0.5695
0.174927	8.67677e-06	7.54828e-05	-11.6549	-11.6549	2.27207	0.0305995	1.5178e-06	-13.3982	-13.3982	-1.91284e-11	0.00246302								0.174535	0.000245413	7.63444e-05	0.000205677	-0.520483
0.175058	0.00018807	7.57116e-05	-8.5787	-8.5787	0.338307	0.0306452	3.29231e-05	-10.3213	-10.3213	-4.15229e-10	0.00246486								0.174666	0.000292429	7.57823e-05	0.00020555	-1.14643
0.175188	0.00017697	7.59577e-05	-8.63953	-8.63953	0.357123	0.030691	3.10031e-05	-10.3814	-10.3814	-3.91305e-10	0.00246669								0.174797	1.46614e-05	7.56649e-05	0.000205419	2.52108
0.175319	0.000344583	7.59256e-05	-7.97318	-7.97318	0.19913	0.0307368	6.04119e-05	-9.71432	-9.71432	-7.63057e-10	0.00246853								0.174927	8.67677e-06	7.54828e-05	0.000205285	2.60468
0.17545	0.000232211	7.58857e-05	-8.36786	-8.36786	0.282767	0.0307826	4.07413e-05	-10.1083	-10.1083	-5.14983e-10	0.00247037								0.175058	0.00018807	7.57116e-05	0.000205148	0.225566
0.17558	0.000175943	7.60137e-05	-8.64535	-8.64535	0.359097	0.0308284	3.08921e-05	-10.385	-10.385	-3.90777e-10	0.00247221								0.175188	0.00017697	7.59577e-05	0.000205008	0.369127
0.175711	0.00026113	7.54283e-05	-8.25049	-8.25049	0.253753	0.0308743	4.58834e-05	-9.98941	-9.98941	-5.80843e-10	0.00247405								0.175319	0.000344583	7.59256e-05	0.000204864	-1.84021
0.175841	0.000125973	7.57738e-05	-8.97944	-8.97944	0.470946	0.0309202	2.21513e-05	-10.7176	-10.7176	-2.80624e-10	0.00247589								0.17545	0.000232211	7.58857e-05	0.000204716	-0.362321
0.175972	0.000155709	7.56273e-05	-8.76752	-8.76752	0.395884	0.0309661	2.74004e-05	-10.505	-10.505	-3.47381e-10	0.00247773								0.17558	0.000175943	7.60137e-05	0.000204566	0.376551
0.176103	0.000124163	7.55104e-05	-8.99392	-8.99392	0.475088	0.0310121	2.18654e-05	-10.7306	-10.7306	-2.77414e-10	0.00247957								0.175711	0.00026113	7.54283e-05	0.000204412	-0.751946
0.176233	0.000168008	7.59733e-05	-8.6915	-8.6915	0.37308	0.0310581	2.96086e-05	-10.4274	-10.4274	-3.75933e-10	0.00248141								0.175841	0.000125973	7.57738e-05	0.000204255	1.0331
0.176364	0.000244714	7.54444e-05	-8.31542	-8.31542	0.268726	0.0311042	4.31587e-05	-10.0506	-10.0506	-5.48382e-10	0.00248324								0.175972	0.000155709	7.56273e-05	0.000204094	0.639782
0.176494	0.000315746	7.57066e-05	-8.06057	-8.06057	0.214926	0.0311503	5.57274e-05	-9.79504	-9.79504	-7.08606e-10	0.00248508								0.176103	0.000124163	7.55104e-05	0.00020393	1.05637
0.176625	0.000171672	7.56184e-05	-8.66992	-8.66992	0.364978	0.0311964	3.03216e-05	-10.4037	-10.4037	-3.85842e-10	0.00248692								0.176233	0.000168008	7.59733e-05	0.000203763	0.470626
0.176756	0.000332935	7.56778e-05	-8.00756	-8.00756	0.204821	0.0312425	5.88481e-05	-9.74055	-9.74055	-7.49395e-10	0.00248876								0.176364	0.000244714	7.54444e-05	0.000203593	-0.54505
0.176886	0.000133488	7.5586e-05	-8.9215	-8.9215	0.448677	0.0312887	2.36122e-05	-10.6537	-10.6537	-3.00909e-10	0.0024906								0.176494	0.000315746	7.57066e-05	0.00020342	-1.4837
0.177017	0.000132865	7.51593e-05	-8.92618	-8.92618	0.448321	0.0313349	2.35193e-05	-10.6577	-10.6577	-2.99947e-10	0.00249244								0.176625	0.000171672	7.56184e-05	0.000203243	0.417504
0.177147	0.000258983	7.55591e-05	-8.25875	-8.25875	0.256	0.0313812	4.58781e-05	-9.98952	-9.98952	-5.85526e-10	0.00249428								0.176756	0.000332935	7.56778e-05	0.000203063	-1.71612
0.177278	0.000183612	7.56976e-05	-8.60269	-8.60269	0.345198	0.0314275	3.25504e-05	-10.3327	-10.3327	-4.15734e-10	0.00249612								0.176886	0.000133488	7.5586e-05	0.00020288	0.918054
0.177409	0.000177003	7.49992e-05	-8.63934	-8.63934	0.353271	0.0314738	3.14018e-05	-10.3686	-10.3686	-4.01361e-10	0.00249795								0.177017	0.000132865	7.51593e-05	0.000202694	0.92908
0.177539	5.45401e-05	7.53353e-05	-9.81657	-9.81657	0.867639	0.0315201	9.683e-06	-11.5451	-11.5451	-1.23854e-10	0.00249979								0.177147	0.000258983	7.55591e-05	0.000202505	-0.747468
0.17767	0.000290128	7.53552e-05	-8.14519	-8.14519	0.230898	0.0315665	5.1547e-05	-9.87302	-9.87302	-6.59815e-10	0.00250163								0.177278	0.000183612	7.56976e-05	0.000202313	0.247049
0.1778	0.00030165	7.54928e-05	-8.10624	-8.10624	0.223356	0.031613	5.36335e-05	-9.83334	-9.83334	-6.87027e-10	0.00250347								0.177409	0.000177003	7.49992e-05	0.000202118	0.33487
0.177931	0.000304397	7.53846e-05	-8.09718	-8.09718	0.221264	0.0316594	5.41616e-05	-9.82354	-9.82354	-6.94302e-10	0.00250531								0.177539	5.45401e-05	7.53353e-05	0.00020192	1.95632
0.178062	0.000145042	7.51186e-05	-8.83849	-8.83849	0.417334	0.0317059	2.58264e-05	-10.5641	-10.5641	-3.31314e-10	0.00250715								0.17767	0.000290128	7.53552e-05	0.000201718	-1.17324
0.178192	0.000101946	7.52246e-05	-9.19107	-9.19107	0.55267	0.0317524	1.8166e-05	-10.916	-10.916	-2.33213e-10	0.00250899								0.1778	0.00030165	7.54928e-05	0.000201514	-1.32643
0.178323	0.00016603	7.52828e-05	-8.70334	-8.70334	0.373926	0.031799	2.96069e-05	-10.4275	-10.4275	-3.80369e-10	0.00251083								0.177931	0.000304397	7.53846e-05	0.000201307	-1.36752
0.178453	9.27901e-05	7.49032e-05	-9.28517	-9.28517	0.591797	0.0318456	1.65587e-05	-11.0086	-11.0086	-2.1289e-10	0.00251266								0.178062	0.000145042	7.51186e-05	0.000201097	0.74622
0.178584	0.000229336	7.53241e-05	-8.38032	-8.38032	0.284009	0.0318922	4.09557e-05	-10.103	-10.103	-5.26941e-10	0.0025145								0.178192	0.000101946	7.52246e-05	0.000200884	1.31523
0.178714	0.000192801	7.50698e-05	-8.55385	-8.55385	0.328846	0.0319389	3.44563e-05	-10.2758	-10.2758	-4.43644e-10	0.00251634								0.178323	0.00016603	7.52828e-05	0.000200668	0.460105
0.178845	0.000270424	7.52321e-05	-8.21552	-8.21552	0.245453	0.0319856	4.8364e-05	-9.93675	-9.93675	-6.23167e-10	0.00251818								0.178453	9.27901e-05	7.49032e-05	0.000200449	1.43731
0.178976	9.11978e-05	7.52504e-05	-9.30248	-9.30248	0.601653	0.0320323	1.63222e-05	-11.023	-11.023	-2.10464e-10	0.00252002								0.178584	0.000229336	7.53241e-05	0.000200227	-0.38645
0.179106	0.000227656	7.47317e-05	-8.38767	-8.38767	0.283874	0.0320791	4.07746e-05	-10.1075	-10.1075	-5.26146e-10	0.00252186								0.178714	0.000192801	7.50698e-05	0.000200003	0.0959374
0.179237	0.000311433	7.55168e-05	-8.07433	-8.07433	0.217111	0.0321259	5.58203e-05	-9.79337	-9.79337	-7.20816e-10	0.0025237								0.178845	0.000270424	7.52321e-05	0.000199775	-0.939081
0.179367	0.000146572	7.51068e-05	-8.82799	-8.82799	0.413713	0.0321727	2.62902e-05	-10.5463	-10.5463	-3.39738e-10	0.00252554								0.178976	9.11978e-05	7.52504e-05	0.000199545	1.43982
0.179498	0.000375818	7.52905e-05	-7.88641	-7.88641	0.182603	0.0322195	6.74586e-05	-9.604	-9.604	-8.72374e-10	0.00252738								0.179106	0.000227656	7.47317e-05	0.000199312	-0.379277
0.179629	0.000208919	7.52934e-05	-8.47356	-8.47356	0.307775	0.0322665	3.75278e-05	-10.1904	-10.1904	-4.85663e-10	0.00252921								0.179237	0.000311433	7.55168e-05	0.000199076	-1.48784
0.179759	0.000331442	7.51618e-05	-8.01206	-8.01206	0.204386	0.0323134	5.95798e-05	-9.72819	-9.72819	-7.71606e-10	0.00253105								0.179367	0.000146572	7.51068e-05	0.000198838	0.695889
0.17989	0.000199405	7.49922e-05	-8.52017	-8.52017	0.319239	0.0323604	3.58709e-05	-10.2356	-10.2356	-4.64895e-10	0.00253289								0.179498	0.000375818	7.52905e-05	0.000198597	-2.35383
0.18002	0.00020558	7.4958e-05	-8.48968	-8.48968	0.310874	0.0324074	3.70086e-05	-10.2044	-10.2044	-4.79988e-10	0.00253473								0.179629	0.000208919	7.52934e-05	0.000198353	-0.140331
0.180151	0.000218213	7.4728e-05	-8.43004	-8.43004	0.2945	0.0324544	3.93113e-05	-10.144	-10.144	-5.10222e-10	0.00253657								0.179759	0.000331442	7.51618e-05	0.000198106	-1.77399
0.180282	9.13159e-05	7.50109e-05	-9.30119	-9.30119	0.59963	0.0325015	1.64626e-05	-11.0144	-11.0144	-2.13823e-10	0.00253841								0.17989	0.000199405	7.49922e-05	0.000197857	-0.0206421
0.180412	0.000179315	7.4934e-05	-8.62637	-8.62637	0.34917	0.0325486	3.23506e-05	-10.3389	-10.3389	-4.20488e-10	0.00254025								0.18002	0.00020558	7.4958e-05	0.000197605	-0.106393
0.180543	0.000128218	7.47344e-05	-8.96178	-8.96178	0.45924	0.0325957	2.31488e-05	-10.6736	-10.6736	-3.01103e-10	0.00254209								0.180151	0.000218213	7.4728e-05	0.000197351	-0.279172
0.180673	0.000215694	7.49571e-05	-8.44165	-8.44165	0.298263	0.0326429	3.89702e-05	-10.1527	-10.1527	-5.07262e-10	0.00254392								0.180282	9.13159e-05	7.50109e-05	0.000197094	1.41017
0.180804	0.000207875	7.4595e-05	-8.47857	-8.47857	0.306635	0.0326901	3.75846e-05	-10.1889	-10.1889	-4.8958e-10	0.00254576								0.180412	0.000179315	7.4934e-05	0.000196834	0.233792
0.180935	0.000168218	7.46434e-05	-8.69025	-8.69025	0.36723	0.0327373	3.04365e-05	-10.3999	-10.3999	-3.96754e-10	0.0025476								0.180543	0.000128218	7.47344e-05	0.000196572	0.914626
0.181065	0.000169182	7.47816e-05	-8.68454	-8.68454	0.366044	0.0327846	3.0633e-05	-10.3934	-10.3934	-3.99604e-10	0.00254944								0.180673	0.000215694	7.49571e-05	0.000196308	-0.258628
0.181196	0.000261403	7.47991e-05	-8.24945	-8.24945	0.251649	0.0328319	4.73651e-05	-9.95762	-9.95762	-6.18319e-10	0.00255128								0.180804	0.000207875	7.4595e-05	0.000196041	-0.158643
0.181326	0.000256	7.62668e-05	-8.27033	-8.27033	0.260761	0.0328793	4.64196e-05	-9.97779	-9.97779	-6.06412e-10	0.00255312								0.180935	0.000168218	7.46434e-05	0.000195772	0.369142
0.181457	0.000121369	7.66526e-05	-9.01668	-9.01668	0.489541	0.0329266	2.20233e-05	-10.7234	-10.7234	-2.87913e-10	0.00255496								0.181065	0.000169182	7.47816e-05	0.0001955	0.351931
0.181588	0.000159873	7.69715e-05	-8.74113	-8.74113	0.393024	0.032974	2.9031e-05	-10.4471	-10.4471	-3.79798e-10	0.0025568								0.181196	0.000261403	7.47991e-05	0.000195226	-0.88473
0.181718	0.000242996	7.81408e-05	-8.32247	-8.32247	0.278822	0.0330215	4.41568e-05	-10.0278	-10.0278	-5.78098e-10	0.00255864								0.181326	0.000256	7.62668e-05	0.00019495	-0.800479
0.181849	0.000262692	7.78227e-05	-8.24453	-8.24453	0.259476	0.033069	4.77702e-05	-9.94911	-9.94911	-6.25854e-10	0.00256047								0.181457	0.000121369	7.66526e-05	0.000194671	0.956289
0.181979	0.000169939	7.82507e-05	-8.68007	-8.68007	0.378754	0.0331165	3.09254e-05	-10.3839	-10.3839	-4.05455e-10	0.00256231								0.181588	0.000159873	7.69715e-05	0.00019439	0.448439
0.18211	0.000144622	7.85857e-05	-8.84139	-8.84139	0.433979	0.033164	2.63371e-05	-10.5445	-10.5445	-3.45547e-10	0.00256415								0.181718	0.000242996	7.81408e-05	0.000194107	-0.625653
0.182241	0.000291733	7.89184e-05	-8.13967	-8.13967	0.239423	0.0332116	5.31656e-05	-9.8421	-9.8421	-6.98041e-10	0.00256599								0.181849	0.000262692	7.78227e-05	0.000193822	-0.88496
0.182371	0.000267261	7.95958e-05	-8.22728	-8.22728	0.260686	0.0332592	4.87407e-05	-9.929	-9.929	-6.40403e-10	0.00256783								0.181979	0.000169939	7.82507e-05	0.000193534	0.301531
0.182502	0.000254263	7.94249e-05	-8.27714	-8.27714	0.271837	0.0333069	4.64034e-05	-9.97814	-9.97814	-6.1013e-10	0.00256967								0.18211	0.000144622	7.85857e-05	0.000193244	0.618713
0.182632	0.000117944	7.94156e-05	-9.0453	-9.0453	0.514818	0.0333546	2.15404e-05	-10.7456	-10.7456	-2.83424e-10	0.00257151								0.182241	0.000291733	7.89184e-05	0.000192953	-1.25167
0.182763	0.000162658	8.03959e-05	-8.72386	-8.72386	0.401633	0.0334023	2.97279e-05	-10.4234	-10.4234	-3.91433e-10	0.00257335								0.182371	0.000267261	7.95958e-05	0.000192659	-0.937261
0.182894	0.000180835	7.98873e-05	-8.61793	-8.61793	0.365871	0.03345	3.30736e-05	-10.3168	-10.3168	-4.35797e-10	0.00257518								0.182502	0.000254263	7.94249e-05	0.000192363	-0.779353
0.183024	0.000198951	8.04379e-05	-8.52245	-8.52245	0.339546	0.0334978	3.64128e-05	-10.2206	-10.2206	-4.8014e-10	0.00257702								0.182632	0.000117944	7.94156e-05	0.000192065	0.93333
0.183155	0.000280163	8.08366e-05	-8.18014	-8.18014	0.253505	0.0335457	5.13132e-05	-9.87756	-9.87756	-6.77099e-10	0.00257886								0.182763	0.000162658	8.03959e-05	0.000191765	0.362046
0.183285	0.000263661	8.0854e-05	-8.24085	-8.24085	0.267473	0.0335935	4.83252e-05	-9.93756	-9.93756	-6.38126e-10	0.0025807								0.182894	0.000180835	7.98873e-05	0.000191463	0.133037
0.183416	2.02927e-05	8.09521e-05	-10.8052	-10.8052	1.60728	0.0336414	3.722e-06	-12.5012	-12.5012	-4.91835e-11	0.00258254								0.183024	0.000198951	8.04379e-05	0.00019116	-0.0968573
0.183547	0.000156585	8.07322e-05	-8.76191	-8.76191	0.415799	0.0336893	2.87406e-05	-10.4572	-10.4572	-3.80056e-10	0.00258438								0.183155	0.000280163	8.08366e-05	0.000190854	-1.10481
0.183677	0.000333123	8.1697e-05	-8.007	-8.007	0.219333	0.0337373	6.11871e-05	-9.70157	-9.70157	-8.09693e-10	0.00258622								0.183285	0.000263661	8.0854e-05	0.000190546	-0.904284
0.183808	0.000360581	8.20801e-05	-7.92779	-7.92779	0.205088	0.0337853	6.62776e-05	-9.62166	-9.62166	-8.77679e-10	0.00258806								0.183416	2.02927e-05	8.09521e-05	0.000190237	2.09932
0.183938	0.000354974	8.1866e-05	-7.94347	-7.94347	0.207522	0.0338333	6.52933e-05	-9.63662	-9.63662	-8.65259e-10	0.0025899								0.183547	0.000156585	8.07322e-05	0.000189926	0.412983
0.184069	0.00038822	8.23465e-05	-7.85394	-7.85394	0.192365	0.0338814	7.14592e-05	-9.54638	-9.54638	-9.47642e-10	0.00259173								0.183677	0.000333123	8.1697e-05	0.000189613	-1.75661
0.184199	2.92544e-05	8.18501e-05	-10.4395	-10.4395	1.33444	0.0339295	5.38865e-06	-12.1312	-12.1312	-7.15111e-11	0.00259357								0.183808	0.000360581	8.20801e-05	0.000189298	-2.08678
0.18433	0.000387502	8.24318e-05	-7.85579	-7.85579	0.192871	0.0339776	7.14283e-05	-9.54682	-9.54682	-9.48575e-10	0.00259541								0.183938	0.000354974	8.1866e-05	0.000188982	-2.02761
0.184461	7.52672e-05	8.27118e-05	-9.49447	-9.49447	0.741418	0.0340257	1.38838e-05	-11.1848	-11.1848	-1.8451e-10	0.00259725								0.184069	0.00038822	8.23465e-05	0.000188664	-2.42337
0.184591	8.22088e-05	8.21715e-05	-9.40625	-9.40625	0.69292	0.0340739	1.5175e-05	-11.0959	-11.0959	-2.01812e-10	0.00259909								0.184199	2.92544e-05	8.18501e-05	0.000188344	1.94367
0.184722	6.147e-05	8.27813e-05	-9.69696	-9.69696	0.853008	0.0341222	1.13549e-05	-11.3859	-11.3859	-1.51114e-10	0.00260093								0.18433	0.000387502	8.24318e-05	0.000188023	-2.41993
0.184852	5.21449e-05	8.31682e-05	-9.86148	-9.86148	0.953565	0.0341704	9.63911e-06	-11.5497	-11.5497	-1.28371e-10	0.00260277								0.184461	7.52672e-05	8.27118e-05	0.0001877	1.35933
0.184983	0.000322693	8.30556e-05	-8.03881	-8.03881	0.229032	0.0342187	5.96927e-05	-9.7263	-9.7263	-7.95534e-10	0.00260461								0.184591	8.22088e-05	8.21715e-05	0.000187375	1.27984
0.185114	0.000243124	8.36753e-05	-8.32194	-8.32194	0.295775	0.0342671	4.50056e-05	-10.0087	-10.0087	-6.0022e-10	0.00260644								0.184722	6.147e-05	8.27813e-05	0.000187049	1.517
0.185244	0.000248087	8.35259e-05	-8.30173	-8.30173	0.290189	0.0343154	4.59567e-05	-9.98781	-9.98781	-6.13337e-10	0.00260828								0.184852	5.21449e-05	8.31682e-05	0.000186722	1.61813
0.185375	0.000192789	8.37049e-05	-8.55391	-8.55391	0.360592	0.0343638	3.57382e-05	-10.2393	-10.2393	-4.77298e-10	0.00261012								0.184983	0.000322693	8.30556e-05	0.000186392	-1.64108
0.185505	0.00036516	8.42455e-05	-7.91517	-7.91517	0.20759	0.0344123	6.77392e-05	-9.59985	-9.59985	-9.0532e-10	0.00261196								0.185114	0.000243124	8.36753e-05	0.000186062	-0.681946
0.185636	0.000213628	8.354e-05	-8.45127	-8.45127	0.330061	0.0344607	3.96571e-05	-10.1352	-10.1352	-5.30381e-10	0.0026138								0.185244	0.000248087	8.35259e-05	0.00018573	-0.746559
0.185767	0.00012636	8.3927e-05	-8.97638	-8.97638	0.509338	0.0345092	2.34735e-05	-10.6596	-10.6596	-3.1416e-10	0.00261564								0.185375	0.000192789	8.37049e-05	0.000185397	-0.0883102
0.185897	9.59284e-05	8.42737e-05	-9.25191	-9.25191	0.630477	0.0345578	1.78328e-05	-10.9345	-10.9345	-2.38835e-10	0.00261748								0.185505	0.00036516	8.42455e-05	0.000185062	-2.13778
0.186028	0.000248972	8.44497e-05	-8.29817	-8.29817	0.292068	0.0346064	4.63157e-05	-9.98003	-9.98003	-6.20743e-10	0.00261932								0.185636	0.000213628	8.354e-05	0.000184726	-0.345966
0.186158	0.000194292	8.35016e-05	-8.54615	-8.54615	0.357516	0.034655	3.61691e-05	-10.2273	-10.2273	-4.85094e-10	0.00262116								0.185767	0.00012636	8.3927e-05	0.000184388	0.69141
0.186289	0.00026975	8.23134e-05	-8.21801	-8.21801	0.266316	0.0347036	5.02515e-05	-9.89847	-9.89847	-6.74437e-10	0.00262299								0.185897	9.59284e-05	8.42737e-05	0.00018405	1.04566
0.18642	0.000160514	8.15313e-05	-8.73713	-8.73713	0.410744	0.0347523	2.9923e-05	-10.4169	-10.4169	-4.01885e-10	0.00262483								0.186028	0.000248972	8.44497e-05	0.00018371	-0.772791
0.18655	0.00027204	8.14159e-05	-8.20956	-8.20956	0.26181	0.034801	5.07491e-05	-9.88862	-9.88862	-6.82071e-10	0.00262667								0.186158	0.000194292	8.35016e-05	0.000183369	-0.130812
0.186681	0.000118651	8.04374e-05	-9.03932	-9.03932	0.517563	0.0348497	2.21499e-05	-10.7177	-10.7177	-2.97904e-10	0.00262851								0.186289	0.00026975	8.23134e-05	0.000183026	-1.05358
0.186811	7.44668e-05	8.04646e-05	-9.50516	-9.50516	0.732629	0.0348985	1.39112e-05	-11.1828	-11.1828	-1.8723e-10	0.00263035								0.18642	0.000160514	8.15313e-05	0.000182683	0.271908
0.186942	0.00013967	8.03163e-05	-8.87623	-8.87623	0.454283	0.0349473	2.61102e-05	-10.5532	-10.5532	-3.51659e-10	0.00263219								0.18655	0.00027204	8.14159e-05	0.000182338	-1.10177
0.187073	0.000138841	8.00351e-05	-8.88218	-8.88218	0.455176	0.0349962	2.59733e-05	-10.5584	-10.5584	-3.50061e-10	0.00263403								0.186681	0.000118651	8.04374e-05	0.000181992	0.787457
0.187203	0.000111095	7.98866e-05	-9.10512	-9.10512	0.541791	0.035045	2.07973e-05	-10.7807	-10.7807	-2.80496e-10	0.00263587								0.186811	7.44668e-05	8.04646e-05	0.000181646	1.332
0.187334	3.6938e-05	7.92458e-05	-10.2063	-10.2063	1.14593	0.0350939	6.91974e-06	-11.8811	-11.8811	-9.33923e-11	0.0026377								0.186942	0.00013967	8.03163e-05	0.000181298	0.518301
0.187464	0.000108888	7.95736e-05	-9.12519	-9.12519	0.548574	0.0351429	2.04126e-05	-10.7994	-10.7994	-2.75691e-10	0.00263954								0.187073	0.000138841	8.00351e-05	0.000180949	0.526119
0.187595	0.000160249	7.87939e-05	-8.73878	-8.73878	0.399914	0.0351919	3.00619e-05	-10.4123	-10.4123	-4.06297e-10	0.00264138								0.187203	0.000111095	7.98866e-05	0.000180599	0.870033
0.187726	0.000116308	7.868e-05	-9.05927	-9.05927	0.516696	0.0352409	2.1834e-05	-10.732	-10.732	-2.95299e-10	0.00264322								0.187334	3.6938e-05	7.92458e-05	0.000180248	1.80842
0.187856	0.000310956	7.87885e-05	-8.07586	-8.07586	0.22584	0.0352899	5.8415e-05	-9.74794	-9.74794	-7.90597e-10	0.00264506								0.187464	0.000108888	7.95736e-05	0.000179896	0.892356
0.187987	0.000260992	7.8427e-05	-8.25102	-8.25102	0.262746	0.035339	4.9063e-05	-9.9224	-9.9224	-6.64488e-10	0.0026469								0.187595	0.000160249	7.87939e-05	0.000179543	0.244867
0.188117	0.000130393	7.80218e-05	-8.94496	-8.94496	0.468977	0.0353881	2.45292e-05	-10.6156	-10.6156	-3.32443e-10	0.00264874								0.187726	0.000116308	7.868e-05	0.000179189	0.799199
0.188248	0.000141189	7.82021e-05	-8.86541	-8.86541	0.440757	0.0354373	2.65785e-05	-10.5354	-10.5354	-3.60468e-10	0.00265058								0.187856	0.000310956	7.87885e-05	0.000178835	-1.67691
0.188379	0.000212472	7.74895e-05	-8.4567	-8.4567	0.310938	0.0354865	4.00252e-05	-10.126	-10.126	-5.43213e-10	0.00265242								0.187987	0.000260992	7.8427e-05	0.000178479	-1.0521
0.188509	-7.56727e-06	7.75517e-05	#NUM!	#N/A	#NUM!	0.0355357	-1.4265e-06	#NUM!	#N/A	1.93736e-11	0.00265425								0.188117	0.000130393	7.80218e-05	0.000178123	0.611752
0.18864	8.53555e-05	7.72996e-05	-9.36869	-9.36869	0.644807	0.035585	1.61014e-05	-11.0366	-11.0366	-2.18828e-10	0.00265609								0.188248	0.000141189	7.82021e-05	0.000177766	0.467724
0.18877	0.000172969	7.7318e-05	-8.6624	-8.6624	0.369496	0.0356342	3.26514e-05	-10.3296	-10.3296	-4.4406e-10	0.00265793								0.188379	0.000212472	7.74895e-05	0.000177408	-0.4525
0.188901	0.000217512	7.75835e-05	-8.43326	-8.43326	0.305045	0.0356836	4.10882e-05	-10.0998	-10.0998	-5.59187e-10	0.00265977								0.188509	-7.56727e-06	7.75517e-05	0.000177049	2.38056
0.189032	0.000230698	7.67968e-05	-8.3744	-8.3744	0.287349	0.0357329	4.36092e-05	-10.0402	-10.0402	-5.93906e-10	0.00266161								0.18864	8.53555e-05	7.72996e-05	0.00017669	1.18156
0.189162	0.000107188	7.69572e-05	-9.14093	-9.14093	0.54114	0.0357823	2.02759e-05	-10.8061	-10.8061	-2.76325e-10	0.00266345								0.18877	0.000172969	7.7318e-05	0.00017633	0.0434698
0.189293	0.000130439	7.6952e-05	-8.9446	-8.9446	0.4637	0.0358317	2.46912e-05	-10.6091	-10.6091	-3.36729e-10	0.00266529								0.188901	0.000217512	7.75835e-05	0.000175969	-0.535462
0.189423	0.000189802	7.63632e-05	-8.56953	-8.56953	0.338136	0.0358812	3.59529e-05	-10.2333	-10.2333	-4.90651e-10	0.00266713								0.189032	0.000230698	7.67968e-05	0.000175608	-0.717348
0.189554	0.000188971	7.66823e-05	-8.57392	-8.57392	0.340599	0.0359307	3.58202e-05	-10.237	-10.237	-4.89177e-10	0.00266896								0.189162	0.000107188	7.69572e-05	0.000175246	0.884362
0.189685	0.000252376	7.6382e-05	-8.28459	-8.28459	0.264402	0.0359802	4.78718e-05	-9.94698	-9.94698	-6.5421e-10	0.0026708								0.189293	0.000130439	7.6952e-05	0.000174883	0.577555
0.189815	0.000183865	7.62664e-05	-8.60131	-8.60131	0.346985	0.0360298	3.49004e-05	-10.263	-10.263	-4.77272e-10	0.00267264								0.189423	0.000189802	7.63632e-05	0.00017452	-0.200123
0.189946	0.000150406	7.6053e-05	-8.80217	-8.80217	0.409226	0.0360794	2.8569e-05	-10.4632	-10.4632	-3.90957e-10	0.00267448								0.189554	0.000188971	7.66823e-05	0.000174157	-0.193187
0.190076	0.000168882	7.58035e-05	-8.68631	-8.68631	0.370773	0.036129	3.21005e-05	-10.3466	-10.3466	-4.39587e-10	0.00267632								0.189685	0.000252376	7.6382e-05	0.000173792	-1.02883
0.190207	0.000138268	7.59579e-05	-8.88632	-8.88632	0.437837	0.0361787	2.62995e-05	-10.546	-10.546	-3.60396e-10	0.00267816								0.189815	0.000183865	7.62664e-05	0.000173428	-0.136849
0.190337	0.000123708	7.57252e-05	-8.99759	-8.99759	0.477555	0.0362284	2.35463e-05	-10.6565	-10.6565	-3.22888e-10	0.00268								0.189946	0.000150406	7.6053e-05	0.000173062	0.297898
0.190468	0.000220369	7.58491e-05	-8.42021	-8.42021	0.295793	0.0362781	4.19733e-05	-10.0785	-10.0785	-5.75971e-10	0.00268184								0.190076	0.000168882	7.58035e-05	0.000172697	0.0503275
0.190599	0.000283341	7.59799e-05	-8.16886	-8.16886	0.237565	0.0363279	5.40044e-05	-9.82644	-9.82644	-7.41574e-10	0.00268367								0.190207	0.000138268	7.59579e-05	0.000172331	0.448446
0.190729	0.00010494	7.51013e-05	-9.16212	-9.16212	0.539798	0.0363777	2.00151e-05	-10.819	-10.819	-2.75031e-10	0.00268551								0.190337	0.000123708	7.57252e-05	0.000171964	0.637252
0.19086	6.38322e-05	7.53014e-05	-9.65925	-9.65925	0.779177	0.0364275	1.2183e-05	-11.3155	-11.3155	-1.67523e-10	0.00268735								0.190468	0.000220369	7.58491e-05	0.000171597	-0.643014
0.19099	0.000177847	7.57736e-05	-8.63459	-8.63459	0.354916	0.0364774	3.39671e-05	-10.2901	-10.2901	-4.67386e-10	0.00268919								0.190599	0.000283341	7.59799e-05	0.00017123	-1.47553
0.191121	0.000144059	7.46859e-05	-8.84529	-8.84529	0.417683	0.0365273	2.75327e-05	-10.5001	-10.5001	-3.79108e-10	0.00269103								0.190729	0.00010494	7.51013e-05	0.000170863	0.877788
0.191252	0.000111281	7.50606e-05	-9.10345	-9.10345	0.515523	0.0365772	2.12827e-05	-10.7576	-10.7576	-2.93249e-10	0.00269287								0.19086	6.38322e-05	7.53014e-05	0.000170495	1.41648
0.191382	0.000183553	7.48576e-05	-8.60301	-8.60301	0.342046	0.0366272	3.51288e-05	-10.2565	-10.2565	-4.84362e-10	0.00269471								0.19099	0.000177847	7.57736e-05	0.000170127	-0.101882
0.191513	0.000174945	7.48387e-05	-8.65104	-8.65104	0.356124	0.0366772	3.35042e-05	-10.3038	-10.3038	-4.62278e-10	0.00269655								0.191121	0.000144059	7.46859e-05	0.000169758	0.344094
0.191643	0.000115848	7.47241e-05	-9.06323	-9.06323	0.497752	0.0367272	2.22015e-05	-10.7154	-10.7154	-3.06536e-10	0.00269839								0.191252	0.000111281	7.50606e-05	0.00016939	0.774161
0.191774	0.000148892	7.44865e-05	-8.81229	-8.81229	0.405646	0.0367773	2.85536e-05	-10.4637	-10.4637	-3.94509e-10	0.00270022								0.191382	0.000183553	7.48576e-05	0.000169021	-0.194129
0.191905	0.000100337	7.46354e-05	-9.20698	-9.20698	0.556094	0.0368274	1.92551e-05	-10.8577	-10.8577	-2.66218e-10	0.00270206								0.191513	0.000174945	7.48387e-05	0.000168652	-0.0840875
0.192035	0.000137398	7.48065e-05	-8.89263	-8.89263	0.434669	0.0368775	2.63853e-05	-10.5427	-10.5427	-3.65046e-10	0.0027039								0.191643	0.000115848	7.47241e-05	0.000168283	0.701715
0.192166	0.000152105	7.42024e-05	-8.79094	-8.79094	0.397323	0.0369277	2.92294e-05	-10.4403	-10.4403	-4.0467e-10	0.00270574								0.191774	0.000148892	7.44865e-05	0.000167913	0.255362
0.192296	4.42962e-05	7.43849e-05	-10.0246	-10.0246	0.985541	0.0369779	8.518e-06	-11.6733	-11.6733	-1.18009e-10	0.00270758								0.191905	0.000100337	7.46354e-05	0.000167544	0.900471
0.192427	0.000221819	7.44847e-05	-8.41365	-8.41365	0.289523	0.0370282	4.2684e-05	-10.0617	-10.0617	-5.91747e-10	0.00270942								0.192035	0.000137398	7.48065e-05	0.000167175	0.398054
0.192558	0.000125064	7.43051e-05	-8.98668	-8.98668	0.466332	0.0370784	2.4082e-05	-10.634	-10.634	-3.34087e-10	0.00271126								0.192166	0.000152105	7.42024e-05	0.000166805	0.198107
0.192688	0.000198464	7.46429e-05	-8.5249	-8.5249	0.319256	0.0371287	3.82417e-05	-10.1716	-10.1716	-5.30881e-10	0.0027131								0.192296	4.42962e-05	7.43849e-05	0.000166436	1.642
0.192819	8.67775e-05	7.40174e-05	-9.35216	-9.35216	0.616782	0.0371791	1.67323e-05	-10.9982	-10.9982	-2.3244e-10	0.00271493								0.192427	0.000221819	7.44847e-05	0.000166066	-0.748516
0.192949	3.62798e-05	7.45781e-05	-10.2242	-10.2242	1.11699	0.0372295	7.00017e-06	-11.8696	-11.8696	-9.73099e-11	0.00271677								0.192558	0.000125064	7.43051e-05	0.000165697	0.54684
0.19308	0.000140479	7.43723e-05	-8.87045	-8.87045	0.424888	0.0372799	2.71237e-05	-10.5151	-10.5151	-3.77304e-10	0.00271861								0.192688	0.000198464	7.46429e-05	0.000165327	-0.44394
0.193211	8.47987e-05	7.38952e-05	-9.37523	-9.37523	0.626697	0.0373303	1.6384e-05	-11.0192	-11.0192	-2.28064e-10	0.00272045								0.192819	8.67775e-05	7.40174e-05	0.000164958	1.05624
0.193341	3.98603e-06	7.40974e-05	-12.4327	-12.4327	2.97498	0.0373808	7.70664e-07	-14.076	-14.076	-1.07348e-11	0.00272229								0.192949	3.62798e-05	7.45781e-05	0.000164588	1.72045
0.193472	0.000212343	7.40452e-05	-8.45731	-8.45731	0.299145	0.0374313	4.10824e-05	-10.0999	-10.0999	-5.72636e-10	0.00272413								0.19308	0.000140479	7.43723e-05	0.000164219	0.319205
0.193602	0.000134933	7.42169e-05	-8.91073	-8.91073	0.438273	0.0374819	2.61233e-05	-10.5527	-10.5527	-3.64372e-10	0.00272597								0.193211	8.47987e-05	7.38952e-05	0.00016385	1.06978
0.193733	0.000114074	7.41719e-05	-9.07866	-9.07866	0.500902	0.0375325	2.20999e-05	-10.7199	-10.7199	-3.0846e-10	0.00272781								0.193341	3.98603e-06	7.40974e-05	0.000163481	2.1525
0.193864	0.00024234	7.39538e-05	-8.32517	-8.32517	0.26633	0.0375831	4.69809e-05	-9.96577	-9.96577	-6.5618e-10	0.00272965								0.193472	0.000212343	7.40452e-05	0.000163112	-0.664878
0.193994	0.000100477	7.40617e-05	-9.20558	-9.20558	0.552218	0.0376337	1.9492e-05	-10.8455	-10.8455	-2.72427e-10	0.00273148								0.193602	0.000134933	7.42169e-05	0.000162744	0.374726
0.194125	0.000189577	7.39563e-05	-8.57072	-8.57072	0.329384	0.0376844	3.68016e-05	-10.21	-10.21	-5.14699e-10	0.00273332								0.193733	0.000114074	7.41719e-05	0.000162376	0.651217
0.194255	0.000150143	7.3787e-05	-8.80392	-8.80392	0.399745	0.0377351	2.91661e-05	-10.4425	-10.4425	-4.08184e-10	0.00273516								0.193864	0.00024234	7.39538e-05	0.000162007	-1.08626
0.194386	0.000205412	7.42431e-05	-8.49049	-8.49049	0.308539	0.0377859	3.99292e-05	-10.1284	-10.1284	-5.59192e-10	0.002737								0.193994	0.000100477	7.40617e-05	0.00016164	0.825838
0.194517	6.09519e-05	7.35811e-05	-9.70543	-9.70543	0.791724	0.0378367	1.18562e-05	-11.3427	-11.3427	-1.66152e-10	0.00273884								0.194125	0.000189577	7.39563e-05	0.000161272	-0.382726
0.194647	0.000112715	7.3756e-05	-9.09065	-9.09065	0.503413	0.0378875	2.19397e-05	-10.7272	-10.7272	-3.07669e-10	0.00274068								0.194255	0.000150143	7.3787e-05	0.000160905	0.145852
0.194778	0.000132999	7.4028e-05	-8.92517	-8.92517	0.442508	0.0379384	2.59052e-05	-10.5611	-10.5611	-3.63523e-10	0.00274252								0.194386	0.000205412	7.42431e-05	0.000160538	-0.60442
0.194908	9.6362e-05	7.34132e-05	-9.2474	-9.2474	0.566363	0.0379893	1.87818e-05	-10.8826	-10.8826	-2.63738e-10	0.00274436								0.194517	6.09519e-05	7.35811e-05	0.000160171	1.34843
0.195039	8.12614e-05	7.3818e-05	-9.41784	-9.41784	0.646266	0.0380402	1.58491e-05	-11.0524	-11.0524	-2.22706e-10	0.00274619								0.194647	0.000112715	7.3756e-05	0.000159805	0.638457
0.19517	0.000210068	7.37371e-05	-8.46808	-8.46808	0.300856	0.0380911	4.09989e-05	-10.102	-10.102	-5.76487e-10	0.00274803								0.194778	0.000132999	7.4028e-05	0.000159439	0.357162
0.1953	0.000122682	7.35911e-05	-9.00591	-9.00591	0.469911	0.0381421	2.39598e-05	-10.6391	-10.6391	-3.37125e-10	0.00274987								0.194908	9.6362e-05	7.34132e-05	0.000159073	0.85422
0.195431	0.000138621	7.37352e-05	-8.88377	-8.88377	0.426521	0.0381932	2.70908e-05	-10.5163	-10.5163	-3.81435e-10	0.00275171								0.195039	8.12614e-05	7.3818e-05	0.000158708	1.04916
0.195561	0.000227849	7.36038e-05	-8.38683	-8.38683	0.27993	0.0382442	4.45584e-05	-10.0187	-10.0187	-6.27796e-10	0.00275355								0.19517	0.000210068	7.37371e-05	0.000158343	-0.701479
0.195692	2.02558e-05	7.36834e-05	-10.8071	-10.8071	1.53421	0.0382953	3.9639e-06	-12.4383	-12.4383	-5.58857e-11	0.00275539								0.1953	0.000122682	7.35911e-05	0.000157979	0.479637
0.195823	0.000270835	7.35287e-05	-8.214	-8.214	0.240189	0.0383465	5.30356e-05	-9.84455	-9.84455	-7.4823e-10	0.00275723								0.195431	0.000138621	7.37352e-05	0.000157615	0.257597
0.195953	0.000192911	7.36484e-05	-8.55328	-8.55328	0.323368	0.0383976	3.78015e-05	-10.1832	-10.1832	-5.33662e-10	0.00275907								0.195561	0.000227849	7.36038e-05	0.000157252	-0.959149
0.196084	7.96454e-05	7.36613e-05	-9.43793	-9.43793	0.654856	0.0384488	1.56172e-05	-11.0671	-11.0671	-2.20622e-10	0.00276091								0.195692	2.02558e-05	7.36834e-05	0.000156889	1.85433
0.196214	0.000133053	7.32849e-05	-8.92476	-8.92476	0.438768	0.0385	2.61069e-05	-10.5533	-10.5533	-3.69055e-10	0.00276274								0.195823	0.000270835	7.35287e-05	0.000156527	-1.5546
0.196345	0.000224245	7.38049e-05	-8.40277	-8.40277	0.284522	0.0385513	4.40294e-05	-10.0307	-10.0307	-6.22827e-10	0.00276458								0.195953	0.000192911	7.36484e-05	0.000156165	-0.498938
0.196475	9.70817e-05	7.35794e-05	-9.23996	-9.23996	0.564127	0.0386026	1.90742e-05	-10.8672	-10.8672	-2.69997e-10	0.00276642								0.196084	7.96454e-05	7.36613e-05	0.000155804	1.0339
0.196606	0.000184222	7.33126e-05	-8.59937	-8.59937	0.335013	0.0386539	3.62192e-05	-10.2259	-10.2259	-5.13028e-10	0.00276826								0.196214	0.000133053	7.32849e-05	0.000155443	0.30552
0.196737	0.000193405	7.35019e-05	-8.55072	-8.55072	0.322113	0.0387053	3.80499e-05	-10.1766	-10.1766	-5.39317e-10	0.0027701								0.196345	0.000224245	7.38049e-05	0.000155083	-0.937092
0.196867	0.000222278	7.31938e-05	-8.41158	-8.41158	0.284645	0.0387567	4.37593e-05	-10.0368	-10.0368	-6.20653e-10	0.00277194								0.196475	9.70817e-05	7.35794e-05	0.000154724	0.783403
0.196998	0.000240116	7.34155e-05	-8.33439	-8.33439	0.266778	0.0388082	4.73023e-05	-9.95895	-9.95895	-6.71351e-10	0.00277378								0.196606	0.000184222	7.33126e-05	0.000154365	-0.407256
0.197128	5.99595e-05	7.31625e-05	-9.72184	-9.72184	0.797597	0.0388596	1.18197e-05	-11.3457	-11.3457	-1.67866e-10	0.00277562								0.196737	0.000193405	7.35019e-05	0.000154007	-0.536013
0.197259	0.000301	7.32595e-05	-8.1084	-8.1084	0.217839	0.0389111	5.9375e-05	-9.73164	-9.73164	-8.43812e-10	0.00277745								0.196867	0.000222278	7.31938e-05	0.000153649	-0.937634
0.19739	0.000271547	7.33914e-05	-8.21138	-8.21138	0.239231	0.0389627	5.36006e-05	-9.83395	-9.83395	-7.62253e-10	0.00277929								0.196998	0.000240116	7.34155e-05	0.000153293	-1.18262
0.19752	0.00029817	7.34261e-05	-8.11785	-8.11785	0.220144	0.0390142	5.88946e-05	-9.73976	-9.73976	-8.38094e-10	0.00278113								0.197128	5.99595e-05	7.31625e-05	0.000152937	1.27084
0.197651	7.53902e-05	7.30674e-05	-9.49283	-9.49283	0.677622	0.0390659	1.49009e-05	-11.1141	-11.1141	-2.12186e-10	0.00278297								0.197259	0.000301	7.32595e-05	0.000152581	-2.02594
0.197781	0.000170762	7.30335e-05	-8.67524	-8.67524	0.356059	0.0391175	3.37736e-05	-10.2958	-10.2958	-4.81247e-10	0.00278481								0.19739	0.000271547	7.33914e-05	0.000152226	-1.62582
0.197912	0.000193132	7.3242e-05	-8.55214	-8.55214	0.321527	0.0391692	3.82231e-05	-10.1721	-10.1721	-5.45009e-10	0.00278665								0.19752	0.00029817	7.34261e-05	0.000151872	-1.99245
0.198043	0.000156602	7.31206e-05	-8.7618	-8.7618	0.383165	0.0392209	3.10139e-05	-10.3811	-10.3811	-4.42507e-10	0.00278849								0.197651	7.53902e-05	7.30674e-05	0.000151519	1.0419
0.198173	-3.00187e-05	7.32215e-05	#NUM!	#N/A	#NUM!	0.0392726	-5.9489e-06	#NUM!	#N/A	8.49351e-11	0.00279033								0.197781	0.000170762	7.30335e-05	0.000151167	-0.268302
0.198304	0.000208925	7.28356e-05	-8.47354	-8.47354	0.299082	0.0393244	4.14306e-05	-10.0915	-10.0915	-5.91913e-10	0.00279217								0.197912	0.000193132	7.3242e-05	0.000150815	-0.57777
0.198434	0.000134945	7.31836e-05	-8.91064	-8.91064	0.433289	0.0393762	2.67777e-05	-10.5279	-10.5279	-3.82821e-10	0.002794								0.198043	0.000156602	7.31206e-05	0.000150464	-0.0839435
0.198565	5.0648e-06	7.28996e-05	-12.1932	-12.1932	2.73394	0.0394281	1.00569e-06	-13.8098	-13.8098	-1.43871e-11	0.00279584								0.198173	-3.00187e-05	7.32215e-05	0.000150114	2.46011
0.198696	0.000100369	7.29619e-05	-9.20666	-9.20666	0.546349	0.0394799	1.99429e-05	-10.8226	-10.8226	-2.85484e-10	0.00279768								0.198304	0.000208925	7.28356e-05	0.000149764	-0.812254
0.198826	0.000131639	7.30883e-05	-8.93545	-8.93545	0.441616	0.0395319	2.61733e-05	-10.5508	-10.5508	-3.74919e-10	0.00279952								0.198434	0.000134945	7.31836e-05	0.000149416	0.197736
0.198957	0.000191924	7.26917e-05	-8.55841	-8.55841	0.321179	0.0395838	3.81846e-05	-10.1731	-10.1731	-5.47334e-10	0.00280136								0.198565	5.0648e-06	7.28996e-05	0.000149068	1.97536
0.199087	7.47084e-05	7.28414e-05	-9.50192	-9.50192	0.680573	0.0396358	1.48735e-05	-11.1159	-11.1159	-2.13335e-10	0.0028032								0.198696	0.000100369	7.29619e-05	0.000148722	0.662716
0.199218	-3.89496e-05	7.29793e-05	#NUM!	#N/A	#NUM!	0.0396878	-7.75946e-06	#NUM!	#N/A	1.11369e-10	0.00280504								0.198826	0.000131639	7.30883e-05	0.000148376	0.228997
0.199349	0.00023329	7.27277e-05	-8.36323	-8.36323	0.271361	0.0397399	4.6506e-05	-9.97593	-9.97593	-6.67925e-10	0.00280688								0.198957	0.000191924	7.26917e-05	0.000148031	-0.603824
0.199479	-3.40654e-05	7.25951e-05	#NUM!	#N/A	#NUM!	0.0397919	-6.79534e-06	#NUM!	#N/A	9.76594e-11	0.00280871								0.199087	7.47084e-05	7.28414e-05	0.000147687	1.00188
0.19961	8.46165e-05	7.24604e-05	-9.37738	-9.37738	0.618606	0.0398441	1.68903e-05	-10.9888	-10.9888	-2.42898e-10	0.00281055								0.199218	-3.89496e-05	7.29793e-05	0.000147343	2.55268
0.19974	0.000144861	7.27926e-05	-8.83974	-8.83974	0.40713	0.0398962	2.89346e-05	-10.4505	-10.4505	-4.16379e-10	0.00281239								0.199349	0.00023329	7.27277e-05	0.000147001	-1.18647
0.199871	0.000104916	7.28253e-05	-9.16235	-9.16235	0.527169	0.0399484	2.09697e-05	-10.7724	-10.7724	-3.01958e-10	0.00281423								0.199479	-3.40654e-05	7.25951e-05	0.00014666	2.4895
0.200002	0.000111984	7.25287e-05	-9.09715	-9.09715	0.499362	0.0400006	2.2397e-05	-10.7066	-10.7066	-3.22722e-10	0.00281607								0.19961	8.46165e-05	7.24604e-05	0.000146319	0.851534
0.200132	-4.55702e-05	7.24708e-05	#NUM!	#N/A	#NUM!	0.0400529	-9.12006e-06	#NUM!	#N/A	1.31498e-10	0.00281791								0.19974	0.000144861	7.27926e-05	0.00014598	0.0153724
0.200263	0.000165404	7.2872e-05	-8.70712	-8.70712	0.365039	0.0401052	3.31243e-05	-10.3152	-10.3152	-4.77916e-10	0.00281975								0.199871	0.000104916	7.28253e-05	0.000145641	0.559215
0.200393	0.000127419	7.2421e-05	-8.96803	-8.96803	0.450036	0.0401575	2.55339e-05	-10.5755	-10.5755	-3.68643e-10	0.00282159								0.200002	0.000111984	7.25287e-05	0.000145304	0.459404
0.200524	4.44218e-05	7.25477e-05	-10.0218	-10.0218	0.968183	0.0402099	8.90763e-06	-11.6286	-11.6286	-1.28687e-10	0.00282343								0.200132	-4.55702e-05	7.24708e-05	0.000144967	2.62916
0.200655	0.000107868	7.23654e-05	-9.1346	-9.1346	0.513344	0.0402622	2.16442e-05	-10.7408	-10.7408	-3.12893e-10	0.00282526								0.200263	0.000165404	7.2872e-05	0.000144632	-0.285048
0.200785	0.000177893	7.27365e-05	-8.63433	-8.63433	0.342794	0.0403147	3.57183e-05	-10.2398	-10.2398	-5.16687e-10	0.0028271								0.200393	0.000127419	7.2421e-05	0.000144297	0.233054
0.200916	8.64267e-05	7.28575e-05	-9.35621	-9.35621	0.611393	0.0403671	1.73645e-05	-10.9611	-10.9611	-2.51351e-10	0.00282894								0.200524	4.44218e-05	7.25477e-05	0.000143964	1.37209
0.201046	-0.000219637	7.22148e-05	#NUM!	#N/A	-0.398676	0.0404196	-4.41572e-05	#NUM!	#N/A	6.39592e-10	0.00283078								0.200655	0.000107868	7.23654e-05	0.000143632	0.494214
0.201177	0.000124571	7.2599e-05	-8.99063	-8.99063	0.45919	0.0404722	2.50608e-05	-10.5942	-10.5942	-3.63227e-10	0.00283262								0.200785	0.000177893	7.27365e-05	0.0001433	-0.475593
0.201308	0.000309218	7.26251e-05	-8.08146	-8.08146	0.210963	0.0405247	6.22479e-05	-9.68439	-9.68439	-9.02797e-10	0.00283446								0.200916	8.64267e-05	7.28575e-05	0.00014297	0.776081
0.201438	0.000173381	7.25519e-05	-8.66002	-8.66002	0.349567	0.0405773	3.49255e-05	-10.2623	-10.2623	-5.06863e-10	0.0028363								0.201046	-0.000219637	7.22148e-05	0.000142641	5.01667
0.201569	-1.54611e-05	7.24131e-05	#NUM!	#N/A	#NUM!	0.0406299	-3.11647e-06	#NUM!	#N/A	4.52577e-11	0.00283814								0.201177	0.000124571	7.2599e-05	0.000142312	0.24437
0.201699	3.40165e-05	7.21395e-05	-10.2887	-10.2887	1.13806	0.0406826	6.8611e-06	-11.8896	-11.8896	-9.9702e-11	0.00283997								0.201308	0.000309218	7.26251e-05	0.000141985	-2.30269
0.20183	4.63661e-05	7.23092e-05	-9.97894	-9.97894	0.939823	0.0407353	9.35806e-06	-11.5793	-11.5793	-1.36075e-10	0.00284181								0.201438	0.000173381	7.25519e-05	0.000141659	-0.437232
0.20196	0.000284508	7.27633e-05	-8.16475	-8.16475	0.227734	0.040788	5.74594e-05	-9.76443	-9.76443	-8.36051e-10	0.00284365								0.201569	-1.54611e-05	7.24131e-05	0.000141335	2.1653
0.202091	9.0117e-05	7.18453e-05	-9.3144	-9.3144	0.586255	0.0408408	1.82118e-05	-10.9134	-10.9134	-2.65159e-10	0.00284549								0.201699	3.40165e-05	7.21395e-05	0.000141011	1.48316
0.202222	3.23768e-05	7.25392e-05	-10.3381	-10.3381	1.17572	0.0408936	6.54729e-06	-11.9365	-11.9365	-9.53882e-11	0.00284733								0.20183	4.63661e-05	7.23092e-05	0.000140688	1.30442
0.202352	0.00010248	7.22428e-05	-9.18584	-9.18584	0.533533	0.0409464	2.07371e-05	-10.7836	-10.7836	-3.02316e-10	0.00284917								0.20196	0.000284508	7.27633e-05	0.000140367	-1.98096
0.202483	7.0842e-05	7.21233e-05	-9.55506	-9.55506	0.70215	0.0409993	1.43443e-05	-11.1522	-11.1522	-2.09254e-10	0.00285101								0.202091	9.0117e-05	7.18453e-05	0.000140047	0.694965
0.202613	7.7689e-05	7.22255e-05	-9.4628	-9.4628	0.657351	0.0410522	1.57408e-05	-11.0593	-11.0593	-2.29774e-10	0.00285285								0.202222	3.23768e-05	7.25392e-05	0.000139728	1.47991
0.202744	0.000104187	7.17474e-05	-9.16932	-9.16932	0.523924	0.0411052	2.11233e-05	-10.7651	-10.7651	-3.08543e-10	0.00285468								0.202352	0.00010248	7.22428e-05	0.00013941	0.511193
0.202875	-9.55555e-06	7.21271e-05	#NUM!	#N/A	#NUM!	0.0411581	-1.93858e-06	#NUM!	#N/A	2.83346e-11	0.00285652								0.202483	7.0842e-05	7.21233e-05	0.000139093	0.94631
0.203005	0.000112511	7.2367e-05	-9.09246	-9.09246	0.496645	0.0412111	2.28403e-05	-10.687	-10.687	-3.34053e-10	0.00285836								0.202613	7.7689e-05	7.22255e-05	0.000138777	0.845795
0.203136	2.43576e-05	7.17577e-05	-10.6227	-10.6227	1.3727	0.0412642	4.9479e-06	-12.2165	-12.2165	-7.24124e-11	0.0028602								0.202744	0.000104187	7.17474e-05	0.000138463	0.477732
0.203266	0.000132652	7.23094e-05	-8.92778	-8.92778	0.435093	0.0413172	2.69637e-05	-10.521	-10.521	-3.94867e-10	0.00286204								0.202875	-9.55555e-06	7.21271e-05	0.00013815	2.04785
0.203397	0.000129512	7.17003e-05	-8.95174	-8.95174	0.440587	0.0413704	2.63424e-05	-10.5443	-10.5443	-3.86015e-10	0.00286388								0.203005	0.000112511	7.2367e-05	0.000137838	0.34998
0.203528	0.000159233	7.20371e-05	-8.74514	-8.74514	0.373218	0.0414235	3.24083e-05	-10.3371	-10.3371	-4.7521e-10	0.00286572								0.203136	2.43576e-05	7.17577e-05	0.000137527	1.5771
0.203658	6.7427e-06	7.18479e-05	-11.9071	-11.9071	2.45579	0.0414767	1.37321e-06	-13.4984	-13.4984	-2.01485e-11	0.00286756								0.203266	0.000132652	7.23094e-05	0.000137217	0.0631315
0.203789	-1.44307e-05	7.15131e-05	#NUM!	#N/A	#NUM!	0.0415299	-2.94082e-06	#NUM!	#N/A	4.31771e-11	0.0028694								0.203397	0.000129512	7.17003e-05	0.000136909	0.103166
0.203919	-2.32301e-05	7.16747e-05	#NUM!	#N/A	#NUM!	0.0415831	-4.73707e-06	#NUM!	#N/A	6.95943e-11	0.00287123								0.203528	0.000159233	7.20371e-05	0.000136602	-0.314158
0.20405	0.000116024	7.17222e-05	-9.06171	-9.06171	0.481294	0.0416364	2.36747e-05	-10.6511	-10.6511	-3.48038e-10	0.00287307								0.203658	6.7427e-06	7.18479e-05	0.000136296	1.80316
0.204181	0.000177761	7.18473e-05	-8.63507	-8.63507	0.339453	0.0416897	3.62954e-05	-10.2238	-10.2238	-5.33914e-10	0.00287491								0.203789	-1.44307e-05	7.15131e-05	0.000135992	2.10343
0.204311	0.000263685	7.20667e-05	-8.24076	-8.24076	0.241617	0.0417431	5.38738e-05	-9.82887	-9.82887	-7.93004e-10	0.00287675								0.203919	-2.32301e-05	7.16747e-05	0.000135689	2.21723
0.204442	7.12079e-05	7.13771e-05	-9.54991	-9.54991	0.694335	0.0417965	1.45579e-05	-11.1374	-11.1374	-2.14424e-10	0.00287859								0.20405	0.000116024	7.17222e-05	0.000135387	0.269972
0.204572	0.000149125	7.16166e-05	-8.81073	-8.81073	0.392208	0.0418499	3.05069e-05	-10.3976	-10.3976	-4.49625e-10	0.00288043								0.204181	0.000177761	7.18473e-05	0.000135086	-0.593968
0.204703	0.000240199	7.19195e-05	-8.33404	-8.33404	0.261915	0.0419033	4.91695e-05	-9.92024	-9.92024	-7.25145e-10	0.00288227								0.204311	0.000263685	7.20667e-05	0.000134787	-1.78859
0.204834	6.32153e-05	7.12472e-05	-9.66896	-9.66896	0.754739	0.0419568	1.29486e-05	-11.2545	-11.2545	-1.91086e-10	0.00288411								0.204442	7.12079e-05	7.13771e-05	0.000134489	0.886574
0.204964	0.00012536	7.17966e-05	-8.98432	-8.98432	0.452809	0.0420103	2.56943e-05	-10.5692	-10.5692	-3.7942e-10	0.00288594								0.204572	0.000149125	7.16166e-05	0.000134192	-0.208513
0.205095	4.30577e-05	7.13293e-05	-10.053	-10.053	0.977046	0.0420639	8.83091e-06	-11.6373	-11.6373	-1.30486e-10	0.00288778								0.204703	0.000240199	7.19195e-05	0.000133897	-1.47807
0.205225	0.000176731	7.18592e-05	-8.64088	-8.64088	0.341177	0.0421175	3.62697e-05	-10.2245	-10.2245	-5.36266e-10	0.00288962								0.204834	6.32153e-05	7.12472e-05	0.000133602	0.987922
0.205356	7.15768e-05	7.14906e-05	-9.54474	-9.54474	0.692545	0.0421711	1.46987e-05	-11.1277	-11.1277	-2.17467e-10	0.00289146								0.204964	0.00012536	7.17966e-05	0.00013331	0.110729
0.205487	0.000121473	7.12957e-05	-9.01582	-9.01582	0.461799	0.0422247	2.49611e-05	-10.5982	-10.5982	-3.69532e-10	0.0028933								0.205095	4.30577e-05	7.13293e-05	0.000133018	1.2612
0.205617	0.000158478	7.14358e-05	-8.74989	-8.74989	0.372089	0.0422784	3.25858e-05	-10.3316	-10.3316	-4.82718e-10	0.00289514								0.205225	0.000176731	7.18592e-05	0.000132728	-0.61235
0.205748	-4.65857e-05	7.11677e-05	#NUM!	#N/A	#NUM!	0.0423321	-9.5849e-06	#NUM!	#N/A	1.42078e-10	0.00289698								0.205356	7.15768e-05	7.14906e-05	0.000132439	0.851332
0.205878	0.000174344	7.14344e-05	-8.65448	-8.65448	0.3434	0.0423859	3.58937e-05	-10.2349	-10.2349	-5.32395e-10	0.00289882								0.205487	0.000121473	7.12957e-05	0.000132152	0.149785
0.206009	0.000104989	7.16023e-05	-9.16165	-9.16165	0.519982	0.0424397	2.16287e-05	-10.7415	-10.7415	-3.21012e-10	0.00290066								0.205617	0.000158478	7.14358e-05	0.000131866	-0.37253
0.20614	0.00011719	7.12094e-05	-9.05171	-9.05171	0.474768	0.0424935	2.41575e-05	-10.6309	-10.6309	-3.58772e-10	0.00290249								0.205748	-4.65857e-05	7.11677e-05	0.000131581	2.50348
0.20627	0.000141419	7.13073e-05	-8.86378	-8.86378	0.408279	0.0425474	2.91705e-05	-10.4424	-10.4424	-4.33497e-10	0.00290433								0.205878	0.000174344	7.14344e-05	0.000131298	-0.602595
0.206401	9.34661e-05	7.15626e-05	-9.27791	-9.27791	0.568521	0.0426013	1.92915e-05	-10.8558	-10.8558	-2.86868e-10	0.00290617								0.206009	0.000104989	7.16023e-05	0.000131016	0.363494
0.206531	-5.92179e-06	7.11049e-05	#NUM!	#N/A	#NUM!	0.0426552	-1.22304e-06	#NUM!	#N/A	1.81983e-11	0.00290801								0.20614	0.00011719	7.12094e-05	0.000130735	0.190214
0.206662	0.000189777	7.1471e-05	-8.56966	-8.56966	0.31962	0.0427092	3.92197e-05	-10.1463	-10.1463	-5.83942e-10	0.00290985								0.20627	0.000141419	7.13073e-05	0.000130456	-0.153743
0.206793	4.42899e-05	7.11013e-05	-10.0248	-10.0248	0.957571	0.0427632	9.15882e-06	-11.6008	-11.6008	-1.36452e-10	0.00291169								0.206401	9.34661e-05	7.15626e-05	0.000130178	0.513004
0.206923	8.87679e-05	7.10763e-05	-9.32949	-9.32949	0.588174	0.0428172	1.83681e-05	-10.9049	-10.9049	-2.73829e-10	0.00291353								0.206531	-5.92179e-06	7.11049e-05	0.000129901	1.91017
0.207054	0.000217209	7.15435e-05	-8.43465	-8.43465	0.28471	0.0428712	4.49739e-05	-10.0094	-10.0094	-6.70887e-10	0.00291537								0.206662	0.000189777	7.1471e-05	0.000129626	-0.841614
0.207184	0.00026504	7.12295e-05	-8.23563	-8.23563	0.238032	0.0429253	5.49121e-05	-9.80978	-9.80978	-8.19654e-10	0.0029172								0.206793	4.42899e-05	7.11013e-05	0.000129353	1.19636
0.207315	0.000226988	7.14433e-05	-8.39061	-8.39061	0.273643	0.0429795	4.7058e-05	-9.96413	-9.96413	-7.02861e-10	0.00291904								0.206923	8.87679e-05	7.10763e-05	0.00012908	0.567167
0.207446	0.000103282	7.13037e-05	-9.17805	-9.17805	0.524953	0.0430336	2.14254e-05	-10.7509	-10.7509	-3.20212e-10	0.00292088								0.207054	0.000217209	7.15435e-05	0.00012881	-1.2356
0.207576	0.000127091	7.10597e-05	-8.97061	-8.97061	0.444124	0.0430878	2.63811e-05	-10.5429	-10.5429	-3.94525e-10	0.00292272								0.207184	0.00026504	7.12295e-05	0.00012854	-1.91634
0.207707	0.000132003	7.13061e-05	-8.93269	-8.93269	0.431903	0.0431421	2.74179e-05	-10.5043	-10.5043	-4.10289e-10	0.00292456								0.207315	0.000226988	7.14433e-05	0.000128272	-1.38174
0.207837	0.000101025	7.10798e-05	-9.20014	-9.20014	0.532736	0.0431963	2.09968e-05	-10.7711	-10.7711	-3.14399e-10	0.0029264								0.207446	0.000103282	7.13037e-05	0.000128006	0.346742
0.207968	5.92783e-05	7.12579e-05	-9.73327	-9.73327	0.789407	0.0432506	1.2328e-05	-11.3036	-11.3036	-1.84711e-10	0.00292824								0.207576	0.000127091	7.10597e-05	0.000127741	0.00914724
0.208098	0.000125459	7.12763e-05	-8.98353	-8.98353	0.44988	0.043305	2.61078e-05	-10.5533	-10.5533	-3.91422e-10	0.00293008								0.207707	0.000132003	7.13061e-05	0.000127477	-0.0634728
0.208229	9.32132e-05	7.10137e-05	-9.28062	-9.28062	0.56636	0.0433593	1.94097e-05	-10.8497	-10.8497	-2.91183e-10	0.00293192								0.207837	0.000101025	7.10798e-05	0.000127215	0.368459
0.20836	5.51745e-05	7.09993e-05	-9.80501	-9.80501	0.827159	0.0434138	1.14961e-05	-11.3735	-11.3735	-1.72572e-10	0.00293375								0.207968	5.92783e-05	7.12579e-05	0.000126954	0.949729
0.20849	0.000113639	7.11826e-05	-9.08248	-9.08248	0.486364	0.0434682	2.36926e-05	-10.6503	-10.6503	-3.55881e-10	0.00293559								0.208098	0.000125459	7.12763e-05	0.000126694	0.0173269
0.208621	4.02812e-05	7.07423e-05	-10.1196	-10.1196	1.01386	0.0435227	8.4035e-06	-11.6869	-11.6869	-1.26306e-10	0.00293743								0.208229	9.32132e-05	7.10137e-05	0.000126436	0.467836
0.208751	0.000146552	7.14159e-05	-8.82813	-8.82813	0.396967	0.0435772	3.05929e-05	-10.3947	-10.3947	-4.60104e-10	0.00293927								0.20836	5.51745e-05	7.09993e-05	0.00012618	1.00009
0.208882	8.89389e-05	7.06442e-05	-9.32756	-9.32756	0.584615	0.0436317	1.85777e-05	-10.8935	-10.8935	-2.79576e-10	0.00294111								0.20849	0.000113639	7.11826e-05	0.000125925	0.172598
0.209013	9.02306e-05	7.10462e-05	-9.31314	-9.31314	0.580754	0.0436863	1.88593e-05	-10.8785	-10.8785	-2.83991e-10	0.00294295								0.208621	4.02812e-05	7.07423e-05	0.000125671	1.20705
0.209143	0.000239499	7.11702e-05	-8.33696	-8.33696	0.260179	0.0437409	5.00896e-05	-9.9017	-9.9017	-7.54739e-10	0.00294479								0.208751	0.000146552	7.14159e-05	0.000125419	-0.295914
0.209274	7.28188e-05	7.07997e-05	-9.52754	-9.52754	0.679186	0.0437955	1.52391e-05	-11.0916	-11.0916	-2.29762e-10	0.00294663								0.208882	8.89389e-05	7.06442e-05	0.000125169	0.512853
0.209404	0.000175745	7.11939e-05	-8.64648	-8.64648	0.340107	0.0438502	3.68018e-05	-10.21	-10.21	-5.55214e-10	0.00294846								0.209013	9.02306e-05	7.10462e-05	0.000124919	0.488251
0.209535	0.000208849	7.11906e-05	-8.4739	-8.4739	0.29332	0.0439049	4.37612e-05	-10.0368	-10.0368	-6.60619e-10	0.0029503								0.209143	0.000239499	7.11702e-05	0.000124672	-1.61341
0.209666	5.8879e-05	7.08183e-05	-9.74003	-9.74003	0.789719	0.0439597	1.23449e-05	-11.3023	-11.3023	-1.86475e-10	0.00295214								0.209274	7.28188e-05	7.07997e-05	0.000124425	0.728904
0.209796	0.000176869	7.10626e-05	-8.6401	-8.6401	0.337744	0.0440145	3.71064e-05	-10.2017	-10.2017	-5.60857e-10	0.00295398								0.209404	0.000175745	7.11939e-05	0.000124181	-0.724276
0.209927	0.000303963	7.09598e-05	-8.0986	-8.0986	0.209814	0.0440693	6.381e-05	-9.6596	-9.6596	-9.65077e-10	0.00295582								0.209535	0.000208849	7.11906e-05	0.000123937	-1.19274
0.210057	9.84838e-05	7.08883e-05	-9.22562	-9.22562	0.542206	0.0441241	2.06873e-05	-10.786	-10.786	-3.13073e-10	0.00295766								0.209666	5.8879e-05	7.08183e-05	0.000123696	0.915258
0.210188	0.000262374	7.11208e-05	-8.24574	-8.24574	0.239856	0.044179	5.51479e-05	-9.80549	-9.80549	-8.35107e-10	0.0029595								0.209796	0.000176869	7.10626e-05	0.000123455	-0.751647
0.210319	0.000116968	7.06161e-05	-9.05361	-9.05361	0.472327	0.0442339	2.46005e-05	-10.6127	-10.6127	-3.72759e-10	0.00296134								0.209927	0.000303963	7.09598e-05	0.000123217	-2.54716
0.210449	0.000133899	7.0707e-05	-8.91842	-8.91842	0.424	0.0442889	2.81789e-05	-10.4769	-10.4769	-4.27245e-10	0.00296318								0.210057	9.84838e-05	7.08883e-05	0.000122979	0.345546
0.21058	0.000104215	7.06432e-05	-9.16905	-9.16905	0.517519	0.0443439	2.19456e-05	-10.7269	-10.7269	-3.32942e-10	0.00296501								0.210188	0.000262374	7.11208e-05	0.000122743	-1.96329
0.21071	0.000181654	7.08911e-05	-8.61341	-8.61341	0.329486	0.0443989	3.82764e-05	-10.1707	-10.1707	-5.81062e-10	0.00296685								0.210319	0.000116968	7.06161e-05	0.000122509	0.0784665
0.210841	0.000108748	7.0936e-05	-9.12648	-9.12648	0.502166	0.0444539	2.29285e-05	-10.6831	-10.6831	-3.48287e-10	0.00296869								0.210449	0.000133899	7.0707e-05	0.000122276	-0.164383
0.210972	0.00010953	7.04981e-05	-9.11931	-9.11931	0.496914	0.044509	2.31077e-05	-10.6753	-10.6753	-3.51226e-10	0.00297053								0.21058	0.000104215	7.06432e-05	0.000122045	0.252395
0.211102	3.82019e-05	7.05241e-05	-10.1726	-10.1726	1.04595	0.0445641	8.0645e-06	-11.728	-11.728	-1.22652e-10	0.00297237								0.21071	0.000181654	7.08911e-05	0.000121815	-0.844097
0.211233	0.000202469	7.05563e-05	-8.50492	-8.50492	0.298978	0.0446193	4.27681e-05	-10.0597	-10.0597	-6.50859e-10	0.00297421								0.210841	0.000108748	7.0936e-05	0.000121587	0.180994
0.211363	0.000225747	7.06811e-05	-8.3961	-8.3961	0.27239	0.0446745	4.77146e-05	-9.95027	-9.95027	-7.26586e-10	0.00297605								0.210972	0.00010953	7.04981e-05	0.00012136	0.167806
0.211494	0.000217422	7.1122e-05	-8.43367	-8.43367	0.283007	0.0447297	4.59834e-05	-9.98723	-9.98723	-7.00656e-10	0.00297789								0.211102	3.82019e-05	7.05241e-05	0.000121134	1.17594
0.211625	0.00010686	7.02079e-05	-9.14399	-9.14399	0.505014	0.044785	2.26142e-05	-10.6969	-10.6969	-3.44788e-10	0.00297972								0.211233	0.000202469	7.05563e-05	0.00012091	-1.15594
0.211755	0.000126334	7.06577e-05	-8.97658	-8.97658	0.444232	0.0448402	2.67519e-05	-10.5289	-10.5289	-4.08125e-10	0.00298156								0.211363	0.000225747	7.06811e-05	0.000120688	-1.48638
0.211886	0.000159316	7.07112e-05	-8.74462	-8.74462	0.367308	0.0448956	3.37568e-05	-10.2963	-10.2963	-5.1531e-10	0.0029834								0.211494	0.000217422	7.1122e-05	0.000120466	-1.36324
0.212016	5.32362e-05	7.0297e-05	-9.84077	-9.84077	0.841771	0.0449509	1.12869e-05	-11.3919	-11.3919	-1.72406e-10	0.00298524								0.211625	0.00010686	7.02079e-05	0.000120247	0.190677
0.212147	0.00018099	7.05352e-05	-8.61707	-8.61707	0.329101	0.0450063	3.83965e-05	-10.1675	-10.1675	-5.86859e-10	0.00298708								0.211755	0.000126334	7.06577e-05	0.000120029	-0.089233
0.212278	4.76659e-05	7.04778e-05	-9.95129	-9.95129	0.907685	0.0450618	1.01184e-05	-11.5012	-11.5012	-1.54747e-10	0.00298892								0.211886	0.000159316	7.07112e-05	0.000119812	-0.558667
0.212408	2.82249e-05	7.02839e-05	-10.4753	-10.4753	1.24994	0.0451172	5.9952e-06	-12.0246	-12.0246	-9.17445e-11	0.00299076								0.212016	5.32362e-05	7.0297e-05	0.000119597	0.944006
0.212539	0.000200767	7.07724e-05	-8.51337	-8.51337	0.301962	0.0451727	4.26708e-05	-10.062	-10.062	-6.53392e-10	0.0029926								0.212147	0.00018099	7.05352e-05	0.000119383	-0.873422
0.212669	0.000239393	7.02086e-05	-8.3374	-8.3374	0.25718	0.0452282	5.09115e-05	-9.88542	-9.88542	-7.80057e-10	0.00299444								0.212278	4.76659e-05	7.04778e-05	0.00011917	1.01456
0.2128	0.000228225	7.06449e-05	-8.38518	-8.38518	0.269676	0.0452838	4.85663e-05	-9.93258	-9.93258	-7.4458e-10	0.00299627								0.212408	2.82249e-05	7.02839e-05	0.000118959	1.29097
0.212931	0.000243153	7.06317e-05	-8.32182	-8.32182	0.255016	0.0453394	5.17747e-05	-9.86861	-9.86861	-7.94257e-10	0.00299811								0.212539	0.000200767	7.07724e-05	0.00011875	-1.15888
0.213061	5.91339e-05	7.01591e-05	-9.73571	-9.73571	0.782277	0.045395	1.25991e-05	-11.2819	-11.2819	-1.93397e-10	0.00299995								0.212669	0.000239393	7.02086e-05	0.000118541	-1.72133
0.213192	7.26255e-05	7.04547e-05	-9.53019	-9.53019	0.678089	0.0454507	1.54832e-05	-11.0758	-11.0758	-2.37813e-10	0.00300179								0.2128	0.000228225	7.06449e-05	0.000118335	-1.55553
0.213322	0.000219434	7.01876e-05	-8.42446	-8.42446	0.277524	0.0455064	4.68102e-05	-9.96941	-9.96941	-7.19419e-10	0.00300363								0.212931	0.000243153	7.06317e-05	0.000118129	-1.77008
0.213453	4.01329e-05	7.04026e-05	-10.1233	-10.1233	1.01314	0.0455621	8.56648e-06	-11.6677	-11.6677	-1.31738e-10	0.00300547								0.213061	5.91339e-05	7.01591e-05	0.000117925	0.837968
0.213584	0.000177237	7.07261e-05	-8.63802	-8.63802	0.335792	0.0456179	3.78549e-05	-10.1818	-10.1818	-5.82499e-10	0.00300731								0.213192	7.26255e-05	7.04547e-05	0.000117723	0.640092
0.213714	0.000112791	7.01435e-05	-9.08997	-9.08997	0.483592	0.0456737	2.4105e-05	-10.6331	-10.6331	-3.71147e-10	0.00300915								0.213322	0.000219434	7.01876e-05	0.000117522	-1.45199
0.213845	0.000100738	7.02505e-05	-9.20299	-9.20299	0.529073	0.0457296	2.15423e-05	-10.7455	-10.7455	-3.31891e-10	0.00301098								0.213453	4.01329e-05	7.04026e-05	0.000117322	1.0964
0.213975	0.000189988	7.0092e-05	-8.56855	-8.56855	0.314028	0.0457854	4.06527e-05	-10.1104	-10.1104	-6.26699e-10	0.00301282								0.213584	0.000177237	7.07261e-05	0.000117124	-0.849941
0.214106	0.000100594	7.02996e-05	-9.20442	-9.20442	0.529949	0.0458413	2.15378e-05	-10.7457	-10.7457	-3.32227e-10	0.00301466								0.213714	0.000112791	7.01435e-05	0.000116927	0.0589648
0.214236	8.44176e-05	7.03332e-05	-9.37973	-9.37973	0.60604	0.0458973	1.80853e-05	-10.9204	-10.9204	-2.79142e-10	0.0030165								0.213845	0.000100738	7.02505e-05	0.000116731	0.227657
0.214367	1.59094e-05	6.99513e-05	-11.0486	-11.0486	1.68582	0.0459532	3.41045e-06	-12.5887	-12.5887	-5.26715e-11	0.00301834								0.213975	0.000189988	7.0092e-05	0.000116537	-1.04792
0.214498	-7.57184e-06	7.00022e-05	#NUM!	#N/A	#NUM!	0.0460092	-1.62414e-06	#NUM!	#N/A	2.50987e-11	0.00302018								0.214106	0.000100594	7.02996e-05	0.000116345	0.224055
0.214628	0.000111907	6.99967e-05	-9.09784	-9.09784	0.485809	0.0460653	2.40184e-05	-10.6367	-10.6367	-3.71395e-10	0.00302202								0.214236	8.44176e-05	7.03332e-05	0.000116153	0.451215
0.214759	0.000157544	6.99595e-05	-8.75581	-8.75581	0.367461	0.0461214	3.3834e-05	-10.294	-10.294	-5.23491e-10	0.00302386								0.214367	1.59094e-05	6.99513e-05	0.000115963	1.43033
0.214889	0.000231399	7.03066e-05	-8.37137	-8.37137	0.265308	0.0461775	4.97252e-05	-9.909	-9.909	-7.69834e-10	0.00302569								0.214498	-7.57184e-06	7.00022e-05	0.000115775	1.76204
0.21502	8.63941e-05	6.99926e-05	-9.35659	-9.35659	0.593412	0.0462336	1.85765e-05	-10.8936	-10.8936	-2.87771e-10	0.00302753								0.214628	0.000111907	6.99967e-05	0.000115587	0.0525739
0.215151	0.000111463	6.99548e-05	-9.10182	-9.10182	0.48711	0.0462898	2.39813e-05	-10.6382	-10.6382	-3.71725e-10	0.00302937								0.214759	0.000157544	6.99595e-05	0.000115402	-0.602377
0.215281	8.20961e-05	7.03196e-05	-9.40762	-9.40762	0.618721	0.046346	1.76738e-05	-10.9434	-10.9434	-2.7412e-10	0.00303121								0.214889	0.000231399	7.03066e-05	0.000115217	-1.6525
0.215412	9.65364e-05	6.97707e-05	-9.24559	-9.24559	0.543916	0.0464023	2.07951e-05	-10.7808	-10.7808	-3.22727e-10	0.00303305								0.21502	8.63941e-05	6.99926e-05	0.000115034	0.409185
0.215542	9.6304e-05	7.0057e-05	-9.248	-9.248	0.54665	0.0464585	2.07576e-05	-10.7826	-10.7826	-3.22341e-10	0.00303489								0.215151	0.000111463	6.99548e-05	0.000114852	0.0484456
0.215673	0.000109824	6.98302e-05	-9.11663	-9.11663	0.492155	0.0465149	2.36861e-05	-10.6506	-10.6506	-3.68039e-10	0.00303673								0.215281	8.20961e-05	7.03196e-05	0.000114672	0.463255
0.215804	0.00011334	6.98889e-05	-9.08512	-9.08512	0.480344	0.0465712	2.44592e-05	-10.6185	-10.6185	-3.80282e-10	0.00303857								0.215412	9.65364e-05	6.97707e-05	0.000114493	0.257366
0.215934	8.94671e-05	6.99534e-05	-9.32164	-9.32164	0.577674	0.0466276	1.9319e-05	-10.8544	-10.8544	-3.00547e-10	0.00304041								0.215542	9.6304e-05	7.0057e-05	0.000114315	0.257091
0.216065	-1.31705e-05	6.95317e-05	#NUM!	#N/A	#NUM!	0.046684	-2.84568e-06	#NUM!	#N/A	4.42971e-11	0.00304224								0.215673	0.000109824	6.98302e-05	0.000114139	0.0617927
0.216195	0.00017383	6.97815e-05	-8.65743	-8.65743	0.337497	0.0467405	3.75812e-05	-10.189	-10.189	-5.8536e-10	0.00304408								0.215804	0.00011334	6.98889e-05	0.000113964	0.00892846
0.216326	3.6042e-05	6.98221e-05	-10.2308	-10.2308	1.07747	0.0467969	7.79682e-06	-11.7618	-11.7618	-1.21516e-10	0.00304592								0.215934	8.94671e-05	6.99534e-05	0.00011379	0.347701
0.216457	-4.45757e-06	6.95597e-05	#NUM!	#N/A	#NUM!	0.0468535	-9.6487e-07	#NUM!	#N/A	1.50468e-11	0.00304776								0.216065	-1.31705e-05	6.95317e-05	0.000113618	1.82346
0.216587	7.70417e-05	6.97264e-05	-9.47116	-9.47116	0.644507	0.04691	1.66862e-05	-11.0009	-11.0009	-2.60374e-10	0.0030496								0.216195	0.00017383	6.97815e-05	0.000113447	-0.865315
0.216718	0.000192986	6.98113e-05	-8.55289	-8.55289	0.308765	0.0469666	4.18235e-05	-10.0821	-10.0821	-6.53011e-10	0.00305144								0.216326	3.6042e-05	6.98221e-05	0.000113277	1.10617
0.216848	0.000106146	6.96811e-05	-9.1507	-9.1507	0.504686	0.0470232	2.30176e-05	-10.6793	-10.6793	-3.59601e-10	0.00305328								0.216457	-4.45757e-06	6.95597e-05	0.000113109	1.69015
0.216979	0.000197282	7.00405e-05	-8.53088	-8.53088	0.303822	0.0470799	4.2806e-05	-10.0588	-10.0588	-6.69157e-10	0.00305512								0.216587	7.70417e-05	6.97264e-05	0.000112942	0.514874
0.21711	0.000115004	6.93383e-05	-9.07054	-9.07054	0.471827	0.0471366	2.49685e-05	-10.5979	-10.5979	-3.9055e-10	0.00305695								0.216718	0.000192986	6.98113e-05	0.000112776	-1.14895
0.21724	0.000209828	6.98862e-05	-8.46922	-8.46922	0.28748	0.0471933	4.55831e-05	-9.99597	-9.99597	-7.13426e-10	0.00305879								0.216848	0.000106146	6.96811e-05	0.000112612	0.0927942
0.217371	0.000240278	6.9812e-05	-8.33371	-8.33371	0.255066	0.0472501	5.22294e-05	-9.85986	-9.85986	-8.17941e-10	0.00306063								0.216979	0.000197282	7.00405e-05	0.000112449	-1.2112
0.217501	0.000117802	6.9517e-05	-9.04651	-9.04651	0.463808	0.0473068	2.56221e-05	-10.5721	-10.5721	-4.01497e-10	0.00306247								0.21711	0.000115004	6.93383e-05	0.000112287	-0.0391847
0.217632	0.000108474	6.96643e-05	-9.129	-9.129	0.49605	0.0473637	2.36074e-05	-10.6539	-10.6539	-3.70149e-10	0.00306431								0.21724	0.000209828	6.98862e-05	0.000112127	-1.398
0.217763	0.000100128	6.94763e-05	-9.20906	-9.20906	0.527019	0.0474205	2.18041e-05	-10.7334	-10.7334	-3.4208e-10	0.00306615								0.217371	0.000240278	6.9812e-05	0.000111968	-1.83794
0.217893	0.000270028	6.98989e-05	-8.21698	-8.21698	0.230205	0.0474774	5.88373e-05	-9.74074	-9.74074	-9.23637e-10	0.00306799								0.217501	0.000117802	6.9517e-05	0.00011181	-0.0861947
0.218024	9.81041e-05	6.97147e-05	-9.22948	-9.22948	0.536856	0.0475344	2.1389e-05	-10.7526	-10.7526	-3.3597e-10	0.00306983								0.217632	0.000108474	6.96643e-05	0.000111654	0.0456475
0.218154	0.000102449	6.9306e-05	-9.18615	-9.18615	0.516704	0.0475913	2.23497e-05	-10.7087	-10.7087	-3.5127e-10	0.00307167								0.217763	0.000100128	6.94763e-05	0.000111498	0.163653
0.218285	4.84004e-05	6.94451e-05	-9.936	-9.936	0.889866	0.0476483	1.05651e-05	-11.458	-11.458	-1.66151e-10	0.0030735								0.217893	0.000270028	6.98989e-05	0.000111345	-2.27018
0.218416	9.25917e-05	6.93668e-05	-9.28731	-9.28731	0.559141	0.0477053	2.02235e-05	-10.8087	-10.8087	-3.18232e-10	0.00307534								0.218024	9.81041e-05	6.97147e-05	0.000111192	0.187735
0.218546	0.0001466	6.95653e-05	-8.8278	-8.8278	0.388336	0.0477624	3.20389e-05	-10.3486	-10.3486	-5.04459e-10	0.00307718								0.218154	0.000102449	6.9306e-05	0.000111041	0.123972
0.218677	9.71957e-05	6.9705e-05	-9.23878	-9.23878	0.540673	0.0478195	2.12544e-05	-10.7589	-10.7589	-3.34856e-10	0.00307902								0.218285	4.84004e-05	6.94451e-05	0.000110891	0.899856
0.218807	-1.62552e-05	6.92022e-05	#NUM!	#N/A	#NUM!	0.0478766	-3.55676e-06	#NUM!	#N/A	5.60688e-11	0.00308086								0.218416	9.25917e-05	6.93668e-05	0.000110742	0.261657
0.218938	0.000122363	6.93626e-05	-9.00852	-9.00852	0.449073	0.0479338	2.67899e-05	-10.5275	-10.5275	-4.22569e-10	0.0030827								0.218546	0.0001466	6.95653e-05	0.000110595	-0.517571
0.219069	-7.38183e-05	6.94901e-05	#NUM!	#N/A	-2.83645	0.047991	-1.61713e-05	#NUM!	#N/A	2.55229e-10	0.00308454								0.218677	9.71957e-05	6.9705e-05	0.000110449	0.190134
0.219199	0.000181431	6.92556e-05	-8.61464	-8.61464	0.323328	0.0480482	3.97695e-05	-10.1324	-10.1324	-6.2805e-10	0.00308638								0.218807	-1.62552e-05	6.92022e-05	0.000110304	1.82883
0.21933	-5.23494e-06	6.95471e-05	#NUM!	#N/A	#NUM!	0.0481055	-1.14818e-06	#NUM!	#N/A	1.81431e-11	0.00308821								0.218938	0.000122363	6.93626e-05	0.00011016	-0.175931
0.21946	-3.6415e-05	6.90741e-05	#NUM!	#N/A	#NUM!	0.0481628	-7.99165e-06	#NUM!	#N/A	1.26357e-10	0.00309005								0.219069	-7.38183e-05	6.94901e-05	0.000110018	2.6455
0.219591	0.000166428	6.9432e-05	-8.70095	-8.70095	0.348676	0.0482202	3.65461e-05	-10.2169	-10.2169	-5.78177e-10	0.00309189								0.219199	0.000181431	6.92556e-05	0.000109877	-1.03319
0.219721	0.000133307	6.94885e-05	-8.92286	-8.92286	0.419543	0.0482775	2.92904e-05	-10.4383	-10.4383	-4.63664e-10	0.00309373								0.21933	-5.23494e-06	6.95471e-05	0.000109737	1.65315
0.219852	0.000175691	6.91969e-05	-8.64678	-8.64678	0.332074	0.0483349	3.8626e-05	-10.1616	-10.1616	-6.11809e-10	0.00309557								0.21946	-3.6415e-05	6.90741e-05	0.000109599	2.11387
0.219983	5.54871e-05	6.92969e-05	-9.79936	-9.79936	0.810434	0.0483924	1.22062e-05	-11.3136	-11.3136	-1.93453e-10	0.00309741								0.219591	0.000166428	6.9432e-05	0.000109462	-0.820457
0.220113	5.1903e-05	6.91452e-05	-9.86613	-9.86613	0.846812	0.0484499	1.14245e-05	-11.3797	-11.3797	-1.81172e-10	0.00309925								0.219721	0.000133307	6.94885e-05	0.000109326	-0.345107
0.220244	0.000117658	6.90752e-05	-9.04773	-9.04773	0.461899	0.0485074	2.59135e-05	-10.5607	-10.5607	-4.11182e-10	0.00310109								0.219852	0.000175691	6.91969e-05	0.000109191	-0.961026
0.220374	9.84573e-05	6.93064e-05	-9.22589	-9.22589	0.532933	0.0485649	2.16975e-05	-10.7383	-10.7383	-3.44489e-10	0.00310293								0.219983	5.54871e-05	6.92969e-05	0.000109058	0.773063
0.220505	0.000166206	6.90392e-05	-8.70228	-8.70228	0.3474	0.0486225	3.66493e-05	-10.2141	-10.2141	-5.82223e-10	0.00310476								0.220113	5.1903e-05	6.91452e-05	0.000108926	0.824685
0.220636	0.000105731	6.90711e-05	-9.15461	-9.15461	0.502756	0.0486801	2.3328e-05	-10.6659	-10.6659	-3.70817e-10	0.0031066								0.220244	0.000117658	6.90752e-05	0.000108795	-0.128309
0.220766	1.69662e-05	6.92752e-05	-10.9843	-10.9843	1.62593	0.0487377	3.74556e-06	-12.4949	-12.4949	-5.95738e-11	0.00310844								0.220374	9.84573e-05	6.93064e-05	0.000108666	0.147298
0.220897	0.000177503	6.90015e-05	-8.63652	-8.63652	0.328393	0.0487954	3.92099e-05	-10.1466	-10.1466	-6.24008e-10	0.00311028								0.220505	0.000166206	6.90392e-05	0.000108537	-0.835308
0.221027	0.000141348	6.92977e-05	-8.86429	-8.86429	0.398953	0.0488531	3.12418e-05	-10.3738	-10.3738	-4.97494e-10	0.00311212								0.220636	0.000105731	6.90711e-05	0.00010841	0.0387861
0.221158	7.42259e-05	6.89733e-05	-9.5084	-9.5084	0.657124	0.0489109	1.64157e-05	-11.0173	-11.0173	-2.61557e-10	0.00311396								0.220766	1.69662e-05	6.92752e-05	0.000108284	1.31819
0.221289	0.000132397	6.90279e-05	-8.92971	-8.92971	0.419612	0.0489687	2.9298e-05	-10.438	-10.438	-4.67091e-10	0.0031158								0.220897	0.000177503	6.90015e-05	0.000108159	-1.00496
0.221419	0.00019223	6.92029e-05	-8.55682	-8.55682	0.307485	0.0490265	4.25634e-05	-10.0645	-10.0645	-6.7898e-10	0.00311764								0.221027	0.000141348	6.92977e-05	0.000108036	-0.480709
0.22155	0.000264519	6.90351e-05	-8.2376	-8.2376	0.231892	0.0490843	5.86041e-05	-9.74471	-9.74471	-9.35417e-10	0.00311947								0.221158	7.42259e-05	6.89733e-05	0.000107914	0.488422
0.22168	0.000209965	6.90377e-05	-8.46857	-8.46857	0.284281	0.0491422	4.65451e-05	-9.97509	-9.97509	-7.43373e-10	0.00312131								0.221289	0.000132397	6.90279e-05	0.000107792	-0.35645
0.221811	-3.20793e-05	6.88307e-05	#NUM!	#N/A	#NUM!	0.0492001	-7.11554e-06	#NUM!	#N/A	1.13709e-10	0.00312315								0.221419	0.00019223	6.92029e-05	0.000107672	-1.22189
0.221942	8.36538e-05	6.85785e-05	-9.38882	-9.38882	0.598721	0.0492581	1.85663e-05	-10.8942	-10.8942	-2.96872e-10	0.00312499								0.22155	0.000264519	6.90351e-05	0.000107553	-2.27371
0.222072	8.37632e-05	6.91873e-05	-9.38752	-9.38752	0.602121	0.0493161	1.86015e-05	-10.8923	-10.8923	-2.9761e-10	0.00312683								0.22168	0.000209965	6.90377e-05	0.000107436	-1.48512
0.222203	7.50068e-05	6.87861e-05	-9.49793	-9.49793	0.650795	0.0493741	1.66667e-05	-11.0021	-11.0021	-2.66812e-10	0.00312867								0.221811	-3.20793e-05	6.88307e-05	0.000107319	2.02523
0.222333	0.000209215	6.89916e-05	-8.47215	-8.47215	0.285002	0.0494321	4.65155e-05	-9.97573	-9.97573	-7.45088e-10	0.00313051								0.221942	8.36538e-05	6.85785e-05	0.000107203	0.34339
0.222464	0.000184761	6.90388e-05	-8.59645	-8.59645	0.317483	0.0494902	4.11027e-05	-10.0994	-10.0994	-6.58772e-10	0.00313235								0.222072	8.37632e-05	6.91873e-05	0.000107089	0.33714
0.222595	5.76029e-05	6.84684e-05	-9.76194	-9.76194	0.783275	0.0495484	1.28221e-05	-11.2643	-11.2643	-2.05626e-10	0.00313419								0.222203	7.50068e-05	6.87861e-05	0.000106976	0.464763
0.222725	0.000162441	6.89638e-05	-8.7252	-8.7252	0.353854	0.0496065	3.61797e-05	-10.227	-10.227	-5.8055e-10	0.00313602								0.222333	0.000209215	6.89916e-05	0.000106864	-1.48353
0.222856	8.17664e-05	6.86559e-05	-9.41164	-9.41164	0.60958	0.0496647	1.82221e-05	-10.9129	-10.9129	-2.92569e-10	0.00313786								0.222464	0.000184761	6.90388e-05	0.000106752	-1.12993
0.222986	0.000210389	6.87201e-05	-8.46655	-8.46655	0.282645	0.0497229	4.69139e-05	-9.9672	-9.9672	-7.53677e-10	0.0031397								0.222595	5.76029e-05	6.84684e-05	0.000106642	0.71623
0.223117	0.000156598	6.89657e-05	-8.76183	-8.76183	0.364921	0.0497812	3.49397e-05	-10.2619	-10.2619	-5.61638e-10	0.00314154								0.222725	0.000162441	6.89638e-05	0.000106533	-0.810686
0.223248	7.20546e-05	6.87081e-05	-9.53809	-9.53809	0.669651	0.0498395	1.6086e-05	-11.0376	-11.0376	-2.58726e-10	0.00314338								0.222856	8.17664e-05	6.86559e-05	0.000106425	0.359162
0.223378	0.00015273	6.88068e-05	-8.78684	-8.78684	0.371917	0.0498978	3.41165e-05	-10.2857	-10.2857	-5.49049e-10	0.00314522								0.222986	0.000210389	6.87201e-05	0.000106318	-1.51442
0.223509	0.000114637	6.87789e-05	-9.07374	-9.07374	0.469986	0.0499562	2.56224e-05	-10.572	-10.572	-4.12591e-10	0.00314706								0.223117	0.000156598	6.89657e-05	0.000106212	-0.730595
0.223639	0.000173524	6.84606e-05	-8.65919	-8.65919	0.332558	0.0500146	3.88068e-05	-10.1569	-10.1569	-6.25261e-10	0.0031489								0.223248	7.20546e-05	6.87081e-05	0.000106108	0.495624
0.22377	9.02119e-05	6.88387e-05	-9.31335	-9.31335	0.567061	0.050073	2.01867e-05	-10.8105	-10.8105	-3.25441e-10	0.00315073								0.223378	0.00015273	6.88068e-05	0.000106004	-0.67909
0.223901	0.000191696	6.85292e-05	-8.5596	-8.5596	0.305637	0.0501315	4.29208e-05	-10.0562	-10.0562	-6.92355e-10	0.00315257								0.223509	0.000114637	6.87789e-05	0.000105901	-0.127016
0.224031	3.75574e-05	6.86323e-05	-10.1896	-10.1896	1.03936	0.05019	8.41403e-06	-11.6856	-11.6856	-1.35806e-10	0.00315441								0.223639	0.000173524	6.84606e-05	0.000105799	-0.989255
0.224162	0.000102973	6.86857e-05	-9.18104	-9.18104	0.511041	0.0502485	2.30826e-05	-10.6764	-10.6764	-3.72779e-10	0.00315625								0.22377	9.02119e-05	6.88387e-05	0.000105698	0.224962
0.224292	0.000103455	6.83964e-05	-9.17637	-9.17637	0.507493	0.050307	2.32042e-05	-10.6712	-10.6712	-3.74961e-10	0.00315809								0.223901	0.000191696	6.85292e-05	0.000105598	-1.25637
0.224423	-2.28413e-05	6.85831e-05	#NUM!	#N/A	#NUM!	0.0503657	-5.12611e-06	#NUM!	#N/A	8.28821e-11	0.00315993								0.224031	3.75574e-05	6.86323e-05	0.000105499	0.989936
0.224554	5.6234e-05	6.83538e-05	-9.78599	-9.78599	0.795489	0.0504243	1.26275e-05	-11.2796	-11.2796	-2.04289e-10	0.00316177								0.224162	0.000102973	6.86857e-05	0.000105401	0.0353494
0.224684	9.08897e-05	6.84064e-05	-9.30586	-9.30586	0.561118	0.050483	2.04215e-05	-10.7989	-10.7989	-3.30571e-10	0.00316361								0.224292	0.000103455	6.83964e-05	0.000105304	0.0270336
0.224815	0.000172198	6.88251e-05	-8.66687	-8.66687	0.336248	0.0505417	3.87126e-05	-10.1593	-10.1593	-6.27022e-10	0.00316544								0.224423	-2.28413e-05	6.85831e-05	0.000105208	1.86707
0.224945	1.04291e-05	6.83067e-05	-11.4709	-11.4709	2.0215	0.0506004	2.34598e-06	-12.9628	-12.9628	-3.80195e-11	0.00316728								0.224554	5.6234e-05	6.83538e-05	0.000105113	0.715088
0.225076	3.97838e-05	6.84896e-05	-10.1321	-10.1321	1.0012	0.0506592	8.95437e-06	-11.6234	-11.6234	-1.45201e-10	0.00316912								0.224684	9.08897e-05	6.84064e-05	0.000105019	0.206549
0.225207	0.000183313	6.88428e-05	-8.60432	-8.60432	0.318852	0.050718	4.12833e-05	-10.0951	-10.0951	-6.69824e-10	0.00317096								0.224815	0.000172198	6.88251e-05	0.000104925	-0.977449
0.225337	0.000204909	6.82946e-05	-8.49294	-8.49294	0.287651	0.0507768	4.61736e-05	-9.9831	-9.9831	-7.49604e-10	0.0031728								0.224945	1.04291e-05	6.83067e-05	0.000104833	1.38206
0.225468	-1.00457e-05	6.84397e-05	#NUM!	#N/A	#NUM!	0.0508357	-2.26498e-06	#NUM!	#N/A	3.67921e-11	0.00317464								0.225076	3.97838e-05	6.84896e-05	0.000104741	0.948424
0.225598	0.000193786	6.83708e-05	-8.54876	-8.54876	0.302188	0.0508946	4.37178e-05	-10.0378	-10.0378	-7.10558e-10	0.00317648								0.225207	0.000183313	6.88428e-05	0.000104651	-1.14263
0.225729	0.000110708	6.85486e-05	-9.10861	-9.10861	0.481922	0.0509535	2.499e-05	-10.597	-10.597	-4.06405e-10	0.00317832								0.225337	0.000204909	6.82946e-05	0.000104561	-1.46934
0.225859	7.63161e-05	6.82981e-05	-9.48063	-9.48063	0.639186	0.0510125	1.72367e-05	-10.9685	-10.9685	-2.80478e-10	0.00318016								0.225468	-1.00457e-05	6.84397e-05	0.000104472	1.67326
0.22599	0.000118934	6.81336e-05	-9.03694	-9.03694	0.452901	0.0510715	2.68779e-05	-10.5242	-10.5242	-4.37613e-10	0.00318199								0.225598	0.000193786	6.83708e-05	0.000104384	-1.30761
0.226121	0.000132189	6.82122e-05	-8.93128	-8.93128	0.416089	0.0511306	2.98907e-05	-10.418	-10.418	-4.86947e-10	0.00318383								0.225729	0.000110708	6.85486e-05	0.000104297	-0.0935249
0.226251	0.00015746	6.87302e-05	-8.75634	-8.75634	0.362205	0.0511896	3.56255e-05	-10.2424	-10.2424	-5.80708e-10	0.00318567								0.225859	7.63161e-05	6.82981e-05	0.000104211	0.408429
0.226382	0.000139334	6.81117e-05	-8.87864	-8.87864	0.397996	0.0512487	3.15427e-05	-10.3642	-10.3642	-5.14453e-10	0.00318751								0.22599	0.000118934	6.81336e-05	0.000104125	-0.217352
0.226512	-5.35571e-05	6.82028e-05	#NUM!	#N/A	#NUM!	0.0513079	-1.21314e-05	#NUM!	#N/A	1.97973e-10	0.00318935								0.226121	0.000132189	6.82122e-05	0.000104041	-0.412653
0.226643	0.000126638	6.80573e-05	-8.97418	-8.97418	0.430103	0.0513671	2.87016e-05	-10.4586	-10.4586	-4.68656e-10	0.00319119								0.226251	0.00015746	6.87302e-05	0.000103957	-0.77845
0.226774	8.3837e-06	6.83212e-05	-11.6892	-11.6892	2.21368	0.0514263	1.9012e-06	-13.173	-13.173	-3.10618e-11	0.00319303								0.226382	0.000139334	6.81117e-05	0.000103874	-0.520615
0.226904	-0.000108065	6.8085e-05	#NUM!	#N/A	-0.994354	0.0514855	-2.45204e-05	#NUM!	#N/A	4.00844e-10	0.00319487								0.226512	-5.35571e-05	6.82028e-05	0.000103792	2.30708
0.227035	6.13474e-05	6.79042e-05	-9.69896	-9.69896	0.745208	0.0515448	1.3928e-05	-11.1816	-11.1816	-2.27817e-10	0.0031967								0.226643	0.000126638	6.80573e-05	0.000103711	-0.336878
0.227165	0.000137279	6.81747e-05	-8.8935	-8.8935	0.403205	0.0516041	3.1185e-05	-10.3756	-10.3756	-5.1038e-10	0.00319854								0.226774	8.3837e-06	6.83212e-05	0.00010363	1.3941
0.227296	0.000130276	6.81465e-05	-8.94586	-8.94586	0.420743	0.0516635	2.96112e-05	-10.4274	-10.4274	-4.84902e-10	0.00320038								0.226904	-0.000108065	6.8085e-05	0.000103551	3.10811
0.227427	0.000188188	6.81038e-05	-8.57807	-8.57807	0.308875	0.0517229	4.2799e-05	-10.059	-10.059	-7.01261e-10	0.00320222								0.227035	6.13474e-05	6.79042e-05	0.000103472	0.620353
0.227557	0.000149497	6.81474e-05	-8.80823	-8.80823	0.375586	0.0517823	3.40191e-05	-10.2886	-10.2886	-5.57724e-10	0.00320406								0.227165	0.000137279	6.81747e-05	0.000103393	-0.497047
0.227688	0.000256478	6.83118e-05	-8.26847	-8.26847	0.236135	0.0518417	5.83969e-05	-9.74825	-9.74825	-9.57933e-10	0.0032059								0.227296	0.000130276	6.81465e-05	0.000103316	-0.395618
0.227818	0.000111765	6.80964e-05	-9.09911	-9.09911	0.475788	0.0519012	2.54621e-05	-10.5783	-10.5783	-4.17916e-10	0.00320774								0.227427	0.000188188	6.81038e-05	0.000103239	-1.24735
0.227949	3.29482e-05	6.80767e-05	-10.3206	-10.3206	1.12043	0.0519608	7.51051e-06	-11.7992	-11.7992	-1.23342e-10	0.00320958								0.227557	0.000149497	6.81474e-05	0.000103164	-0.679894
0.22808	6.92552e-05	6.74929e-05	-9.57771	-9.57771	0.680342	0.0520203	1.57957e-05	-11.0558	-11.0558	-2.59556e-10	0.00321142								0.227688	0.000256478	6.83118e-05	0.000103088	-2.24544
0.22821	0.000190001	6.83133e-05	-8.56848	-8.56848	0.307148	0.0520799	4.33602e-05	-10.046	-10.046	-7.12905e-10	0.00321325								0.227818	0.000111765	6.80964e-05	0.000103014	-0.128509
0.228341	-7.38464e-08	6.79194e-05	#NUM!	#N/A	#NUM!	0.0521395	-1.68621e-08	#NUM!	#N/A	2.77397e-13	0.00321509								0.227949	3.29482e-05	6.80767e-05	0.00010294	1.02813
0.228471	8.75618e-05	6.78799e-05	-9.34317	-9.34317	0.573926	0.0521992	2.00054e-05	-10.8195	-10.8195	-3.29294e-10	0.00321693								0.22808	6.92552e-05	6.74929e-05	0.000102868	0.49802
0.228602	5.84494e-05	6.78911e-05	-9.74735	-9.74735	0.770819	0.0522589	1.33616e-05	-11.2231	-11.2231	-2.20062e-10	0.00321877								0.22821	0.000190001	6.83133e-05	0.000102795	-1.27656
0.228733	-2.38076e-05	6.76355e-05	#NUM!	#N/A	#NUM!	0.0523186	-5.44557e-06	#NUM!	#N/A	8.97381e-11	0.00322061								0.228341	-7.38464e-08	6.79194e-05	0.000102724	1.51353
0.228863	1.77123e-05	6.77265e-05	-10.9413	-10.9413	1.57354	0.0523784	4.05369e-06	-12.4159	-12.4159	-6.68394e-11	0.00322245								0.228471	8.75618e-05	6.78799e-05	0.000102653	0.222322
0.228994	0.00015782	6.80455e-05	-8.75406	-8.75406	0.358485	0.0524381	3.61398e-05	-10.2281	-10.2281	-5.96231e-10	0.00322429								0.228602	5.84494e-05	6.78911e-05	0.000102583	0.650065
0.229124	2.78543e-05	6.76041e-05	-10.4885	-10.4885	1.2317	0.052498	6.3821e-06	-11.962	-11.962	-1.05351e-10	0.00322613								0.228733	-2.38076e-05	6.76355e-05	0.000102514	1.86768
0.229255	9.80774e-05	6.80383e-05	-9.22975	-9.22975	0.526928	0.0525578	2.24847e-05	-10.7027	-10.7027	-3.71374e-10	0.00322796								0.228863	1.77123e-05	6.77265e-05	0.000102445	1.2511
0.229386	0.000108415	6.75413e-05	-9.12954	-9.12954	0.484269	0.0526177	2.48688e-05	-10.6019	-10.6019	-4.10986e-10	0.0032298								0.228994	0.00015782	6.80455e-05	0.000102377	-0.814793
0.229516	-1.50979e-05	6.76536e-05	#NUM!	#N/A	#NUM!	0.0526777	-3.46521e-06	#NUM!	#N/A	5.72992e-11	0.00323164								0.229124	2.78543e-05	6.76041e-05	0.00010231	1.10135
0.229647	9.95034e-05	6.78778e-05	-9.21532	-9.21532	0.520082	0.0527376	2.28506e-05	-10.6865	-10.6865	-3.78063e-10	0.00323348								0.229255	9.80774e-05	6.80383e-05	0.000102243	0.0612243
0.229777	4.40039e-05	6.77019e-05	-10.0312	-10.0312	0.93159	0.0527976	1.01111e-05	-11.5019	-11.5019	-1.67383e-10	0.00323532								0.229386	0.000108415	6.75413e-05	0.000102177	-0.0923583
0.229908	0.00027308	6.81084e-05	-8.20575	-8.20575	0.22267	0.0528577	6.27833e-05	-9.67582	-9.67582	-1.03993e-09	0.00323716								0.229516	-1.50979e-05	6.76536e-05	0.000102112	1.7325
0.230039	0.000121317	6.77084e-05	-9.0171	-9.0171	0.443474	0.0529177	2.79076e-05	-10.4866	-10.4866	-4.62518e-10	0.003239								0.229647	9.95034e-05	6.78778e-05	0.000102047	0.0374732
0.230169	5.26683e-05	6.76731e-05	-9.8515	-9.8515	0.826319	0.0529778	1.21226e-05	-11.3204	-11.3204	-2.01024e-10	0.00324084								0.229777	4.40039e-05	6.77019e-05	0.000101983	0.856388
0.2303	0.000235786	6.78833e-05	-8.35259	-8.35259	0.253015	0.053038	5.43015e-05	-9.82096	-9.82096	-9.0097e-10	0.00324268								0.229908	0.00027308	6.81084e-05	0.00010192	-2.51305
0.23043	0.000151226	6.76535e-05	-8.79674	-8.79674	0.369746	0.0530981	3.48471e-05	-10.2645	-10.2645	-5.7851e-10	0.00324451								0.230039	0.000121317	6.77084e-05	0.000101857	-0.287409
0.230561	0.000111991	6.78777e-05	-9.09709	-9.09709	0.473809	0.0531583	2.58207e-05	-10.5643	-10.5643	-4.28904e-10	0.00324635								0.230169	5.26683e-05	6.76731e-05	0.000101795	0.725941
0.230692	0.000132996	6.77155e-05	-8.92519	-8.92519	0.41155	0.0532186	3.0681e-05	-10.3919	-10.3919	-5.09926e-10	0.00324819								0.2303	0.000235786	6.78833e-05	0.000101733	-1.97476
0.230822	9.07257e-05	6.72739e-05	-9.30767	-9.30767	0.554752	0.0532788	2.09415e-05	-10.7738	-10.7738	-3.4825e-10	0.00325003								0.23043	0.000151226	6.76535e-05	0.000101672	-0.732468
0.230953	8.81166e-05	6.75861e-05	-9.33685	-9.33685	0.569287	0.0533392	2.03508e-05	-10.8024	-10.8024	-3.38617e-10	0.00325187								0.230561	0.000111991	6.78777e-05	0.000101612	-0.152907
0.231083	0.000172326	6.86124e-05	-8.66612	-8.66612	0.335153	0.0533995	3.98217e-05	-10.1311	-10.1311	-6.62969e-10	0.00325371								0.230692	0.000132996	6.77155e-05	0.000101552	-0.464355
0.231214	-1.0708e-05	6.93313e-05	#NUM!	#N/A	#NUM!	0.0534599	-2.47584e-06	#NUM!	#N/A	4.12422e-11	0.00325555								0.230822	9.07257e-05	6.72739e-05	0.000101493	0.160052
0.231344	-2.54647e-05	6.97918e-05	#NUM!	#N/A	#NUM!	0.0535203	-5.89112e-06	#NUM!	#N/A	9.81889e-11	0.00325739								0.230953	8.81166e-05	6.75861e-05	0.000101434	0.197043
0.231475	6.22329e-06	6.95442e-05	-11.9872	-11.9872	2.49937	0.0535807	1.44054e-06	-13.4505	-13.4505	-2.40234e-11	0.00325922								0.231083	0.000172326	6.86124e-05	0.000101376	-1.03407
0.231606	9.98394e-05	7.04305e-05	-9.21195	-9.21195	0.533822	0.0536412	2.31234e-05	-10.6747	-10.6747	-3.85839e-10	0.00326106								0.231214	-1.0708e-05	6.93313e-05	0.000101319	1.61582
0.231736	8.49886e-05	7.06359e-05	-9.37299	-9.37299	0.604929	0.0537017	1.96949e-05	-10.8351	-10.8351	-3.28817e-10	0.0032629								0.231344	-2.54647e-05	6.97918e-05	0.000101262	1.81578
0.231867	0.000169779	7.11323e-05	-8.68101	-8.68101	0.349931	0.0537622	3.93661e-05	-10.1426	-10.1426	-6.57608e-10	0.00326474								0.231475	6.22329e-06	6.95442e-05	0.000101205	1.36577
0.231997	0.000140596	7.15983e-05	-8.86962	-8.86962	0.411612	0.0538228	3.26179e-05	-10.3306	-10.3306	-5.45186e-10	0.00326658								0.231606	9.98394e-05	7.04305e-05	0.000101149	0.0185942
0.232128	6.00547e-05	7.10906e-05	-9.72025	-9.72025	0.78105	0.0538834	1.39404e-05	-11.1807	-11.1807	-2.33135e-10	0.00326842								0.231736	8.49886e-05	7.06359e-05	0.000101094	0.228006
0.232259	0.00010555	7.19682e-05	-9.15633	-9.15633	0.519888	0.0539441	2.45149e-05	-10.6162	-10.6162	-4.10211e-10	0.00327026								0.231867	0.000169779	7.11323e-05	0.000101039	-0.966368
0.232389	0.000133864	7.22454e-05	-8.91869	-8.91869	0.431583	0.0540048	3.11086e-05	-10.378	-10.378	-5.20836e-10	0.0032721								0.231997	0.000140596	7.15983e-05	0.000100985	-0.553239
0.23252	0.000149969	7.18692e-05	-8.80508	-8.80508	0.39152	0.0540655	3.48708e-05	-10.2639	-10.2639	-5.84154e-10	0.00327394								0.232128	6.00547e-05	7.10906e-05	0.000100931	0.574989
0.23265	0.000169828	7.24365e-05	-8.68072	-8.68072	0.355244	0.0541262	3.95106e-05	-10.1389	-10.1389	-6.62251e-10	0.00327577								0.232259	0.00010555	7.19682e-05	0.000100877	-0.0649315
0.232781	0.00010007	7.25901e-05	-9.20964	-9.20964	0.545455	0.054187	2.32944e-05	-10.6673	-10.6673	-3.90665e-10	0.00327761								0.232389	0.000133864	7.22454e-05	0.000100825	-0.457316
0.232912	0.000175702	7.26281e-05	-8.64672	-8.64672	0.34597	0.0542478	4.0923e-05	-10.1038	-10.1038	-6.86696e-10	0.00327945								0.23252	0.000149969	7.18692e-05	0.000100772	-0.684535
0.233042	1.25704e-05	7.26664e-05	-11.2842	-11.2842	1.91409	0.0543087	2.92943e-06	-12.7407	-12.7407	-4.9184e-11	0.00328129								0.23265	0.000169828	7.24365e-05	0.00010072	-0.954049
0.233173	5.44543e-05	7.26759e-05	-9.81815	-9.81815	0.84785	0.0543696	1.26973e-05	-11.2741	-11.2741	-2.13301e-10	0.00328313								0.232781	0.00010007	7.25901e-05	0.000100668	0.00823804
0.233303	2.18247e-05	7.32407e-05	-10.7325	-10.7325	1.47152	0.0544305	5.09178e-06	-12.1879	-12.1879	-8.55847e-11	0.00328497								0.232912	0.000175702	7.26281e-05	0.000100617	-1.03383
0.233434	0.000132028	7.36876e-05	-8.9325	-8.9325	0.443481	0.0544914	3.08198e-05	-10.3874	-10.3874	-5.18322e-10	0.00328681								0.233042	1.25704e-05	7.26664e-05	0.000100567	1.21097
0.233565	0.000213673	7.32807e-05	-8.45106	-8.45106	0.294874	0.0545524	4.99065e-05	-9.90536	-9.90536	-8.39787e-10	0.00328865								0.233173	5.44543e-05	7.26759e-05	0.000100516	0.633796
0.233695	0.000160001	7.36338e-05	-8.74033	-8.74033	0.378579	0.0546135	3.73915e-05	-10.1941	-10.1941	-6.29546e-10	0.00329048								0.233303	2.18247e-05	7.32407e-05	0.000100466	1.07374
0.233826	0.000212574	7.33834e-05	-8.45622	-8.45622	0.296553	0.0546745	4.97053e-05	-9.9094	-9.9094	-8.37337e-10	0.00329232								0.233434	0.000132028	7.36876e-05	0.000100417	-0.428987
0.233956	2.72697e-05	7.36265e-05	-10.5097	-10.5097	1.30832	0.0547356	6.37992e-06	-11.9624	-11.9624	-1.07536e-10	0.00329416								0.233565	0.000213673	7.32807e-05	0.000100368	-1.54618
0.234087	0.000139795	7.36316e-05	-8.87533	-8.87533	0.423116	0.0547967	3.27242e-05	-10.3274	-10.3274	-5.51889e-10	0.003296								0.233695	0.000160001	7.36338e-05	0.000100319	-0.810525
0.234218	-3.71455e-05	7.31626e-05	#NUM!	#N/A	#NUM!	0.0548579	-8.70013e-06	#NUM!	#N/A	1.46808e-10	0.00329784								0.233826	0.000212574	7.33834e-05	0.000100271	-1.53036
0.234348	0.000122158	7.34353e-05	-9.0102	-9.0102	0.470722	0.0549191	2.86275e-05	-10.4611	-10.4611	-4.83338e-10	0.00329968								0.233956	2.72697e-05	7.36265e-05	0.000100223	0.990857
0.234479	0.000212518	7.3447e-05	-8.45648	-8.45648	0.296843	0.0549803	4.9831e-05	-9.90687	-9.90687	-8.41799e-10	0.00330152								0.234087	0.000139795	7.36316e-05	0.000100175	-0.538084
0.234609	0.000105279	7.34863e-05	-9.1589	-9.1589	0.52946	0.0550416	2.46994e-05	-10.6087	-10.6087	-4.17482e-10	0.00330336								0.234218	-3.71455e-05	7.31626e-05	0.000100128	1.87628
0.23474	9.36142e-05	7.38316e-05	-9.27633	-9.27633	0.581478	0.0551029	2.1975e-05	-10.7256	-10.7256	-3.71639e-10	0.0033052								0.234348	0.000122158	7.34353e-05	0.000100081	-0.300632
0.234871	7.17966e-05	7.36156e-05	-9.54167	-9.54167	0.705735	0.0551642	1.68629e-05	-10.9904	-10.9904	-2.85343e-10	0.00330703								0.234479	0.000212518	7.3447e-05	0.000100034	-1.5315
0.235001	2.56276e-05	7.36937e-05	-10.5718	-10.5718	1.35469	0.0552255	6.02252e-06	-12.02	-12.02	-1.01966e-10	0.00330887								0.234609	0.000105279	7.34863e-05	9.99882e-05	-0.0719971
0.235132	0.000252203	7.3922e-05	-8.28528	-8.28528	0.257046	0.0552869	5.93009e-05	-9.73289	-9.73289	-1.00457e-09	0.00331071								0.23474	9.36142e-05	7.38316e-05	9.99423e-05	0.0857099
0.235262	9.02875e-05	7.35372e-05	-9.31251	-9.31251	0.595798	0.0553484	2.12413e-05	-10.7596	-10.7596	-3.60029e-10	0.00331255								0.234871	7.17966e-05	7.36156e-05	9.98967e-05	0.381714
0.235393	0.000177038	7.42152e-05	-8.63915	-8.63915	0.350097	0.0554098	4.16735e-05	-10.0856	-10.0856	-7.06739e-10	0.00331439								0.235001	2.56276e-05	7.36937e-05	9.98514e-05	1.00719
0.235524	0.000161512	7.40002e-05	-8.73093	-8.73093	0.377183	0.0554713	3.80399e-05	-10.1769	-10.1769	-6.45474e-10	0.00331623								0.235132	0.000252203	7.3922e-05	9.98064e-05	-2.06159
0.235654	5.22967e-05	7.37839e-05	-9.85858	-9.85858	0.879988	0.0555329	1.23239e-05	-11.304	-11.304	-2.09233e-10	0.00331807								0.235262	9.02875e-05	7.35372e-05	9.97617e-05	0.128835
0.235785	3.55983e-05	7.40836e-05	-10.2432	-10.2432	1.12529	0.0555944	8.39354e-06	-11.688	-11.688	-1.42582e-10	0.00331991								0.235393	0.000177038	7.42152e-05	9.97173e-05	-1.04184
0.235915	0.000193603	7.39636e-05	-8.5497	-8.5497	0.323559	0.055656	4.56739e-05	-9.99398	-9.99398	-7.76301e-10	0.00332174								0.235524	0.000161512	7.40002e-05	9.96731e-05	-0.835659
0.236046	0.000180724	7.42464e-05	-8.61854	-8.61854	0.344176	0.0557177	4.26592e-05	-10.0623	-10.0623	-7.25461e-10	0.00332358								0.235654	5.22967e-05	7.37839e-05	9.96292e-05	0.641502
0.236177	2.00446e-05	7.4224e-05	-10.8176	-10.8176	1.54819	0.0557794	4.73406e-06	-12.2607	-12.2607	-8.0552e-11	0.00332542								0.235785	3.55983e-05	7.40836e-05	9.95856e-05	0.863717
0.236307	1.23158e-05	7.40619e-05	-11.3046	-11.3046	1.94785	0.0558411	2.91031e-06	-12.7473	-12.7473	-4.95475e-11	0.00332726								0.235915	0.000193603	7.39636e-05	9.95422e-05	-1.27172
0.236438	0.000175183	7.44032e-05	-8.64968	-8.64968	0.353973	0.0559028	4.14199e-05	-10.0917	-10.0917	-7.05555e-10	0.0033291								0.236046	0.000180724	7.42464e-05	9.94991e-05	-1.09399
0.236568	7.59622e-05	7.38415e-05	-9.48527	-9.48527	0.67909	0.0559646	1.79702e-05	-10.9268	-10.9268	-3.06278e-10	0.00333094								0.236177	2.00446e-05	7.4224e-05	9.94562e-05	1.06989
0.236699	0.000121047	7.45106e-05	-9.01933	-9.01933	0.479676	0.0560264	2.86517e-05	-10.4603	-10.4603	-4.88598e-10	0.00333278								0.236307	1.23158e-05	7.40619e-05	9.94135e-05	1.17601
0.23683	8.59321e-05	7.46436e-05	-9.36195	-9.36195	0.625208	0.0560882	2.03513e-05	-10.8024	-10.8024	-3.47242e-10	0.00333462								0.236438	0.000175183	7.44032e-05	9.9371e-05	-1.01893
0.23696	-4.64375e-05	7.40432e-05	#NUM!	#N/A	#NUM!	0.0561501	-1.10038e-05	#NUM!	#N/A	1.87856e-10	0.00333645								0.236568	7.59622e-05	7.38415e-05	9.93288e-05	0.316443
0.237091	3.7853e-05	7.43846e-05	-10.1818	-10.1818	1.08691	0.056212	8.97459e-06	-11.6211	-11.6211	-1.53297e-10	0.00333829								0.236699	0.000121047	7.45106e-05	9.92867e-05	-0.292043
0.237221	0.000135996	7.45283e-05	-8.90289	-8.90289	0.436976	0.0562739	3.22611e-05	-10.3416	-10.3416	-5.51365e-10	0.00334013								0.23683	8.59321e-05	7.46436e-05	9.92448e-05	0.17835
0.237352	0.000258922	7.46176e-05	-8.25898	-8.25898	0.253235	0.0563359	6.14556e-05	-9.6972	-9.6972	-1.0509e-09	0.00334197								0.23696	-4.64375e-05	7.40432e-05	9.92032e-05	1.96697
0.237482	1.93379e-05	7.49286e-05	-10.8534	-10.8534	1.58406	0.0563979	4.59241e-06	-12.2911	-12.2911	-7.85738e-11	0.00334381								0.237091	3.7853e-05	7.43846e-05	9.91617e-05	0.824212
0.237613	4.91171e-05	7.43655e-05	-9.9213	-9.9213	0.921893	0.05646	1.16709e-05	-11.3584	-11.3584	-1.99792e-10	0.00334565								0.237221	0.000135996	7.45283e-05	9.91204e-05	-0.494787
0.237744	0.000194021	7.49684e-05	-8.54754	-8.54754	0.326706	0.0565221	4.61273e-05	-9.98411	-9.98411	-7.90082e-10	0.00334749								0.237352	0.000258922	7.46176e-05	9.90792e-05	-2.14216
0.237874	0.000244551	7.50228e-05	-8.31609	-8.31609	0.267564	0.0565842	5.81724e-05	-9.7521	-9.7521	-9.96942e-10	0.00334933								0.237482	1.93379e-05	7.49286e-05	9.90382e-05	1.06368
0.238005	4.07441e-05	7.44106e-05	-10.1082	-10.1082	1.03897	0.0566463	9.69729e-06	-11.5437	-11.5437	-1.66281e-10	0.00335117								0.237613	4.91171e-05	7.43655e-05	9.89974e-05	0.670745
0.238135	0.000139047	7.50676e-05	-8.8807	-8.8807	0.431699	0.0567085	3.3112e-05	-10.3156	-10.3156	-5.68087e-10	0.003353								0.237744	0.000194021	7.49684e-05	9.89567e-05	-1.26806
0.238266	-5.887e-06	7.4681e-05	#NUM!	#N/A	#NUM!	0.0567707	-1.40267e-06	#NUM!	#N/A	2.40782e-11	0.00335484								0.237874	0.000244551	7.50228e-05	9.89161e-05	-1.94121
0.238397	2.00259e-05	7.48278e-05	-10.8185	-10.8185	1.55531	0.056833	4.77411e-06	-12.2523	-12.2523	-8.1997e-11	0.00335668								0.238005	4.07441e-05	7.44106e-05	9.88757e-05	0.781227
0.238527	0.000115663	7.49215e-05	-9.06483	-9.06483	0.499415	0.0568952	2.75888e-05	-10.4981	-10.4981	-4.74106e-10	0.00335852								0.238135	0.000139047	7.50676e-05	9.88354e-05	-0.535672
0.238658	5.44128e-05	7.4604e-05	-9.81891	-9.81891	0.863343	0.0569576	1.2986e-05	-11.2516	-11.2516	-2.23284e-10	0.00336036								0.238266	-5.887e-06	7.4681e-05	9.87952e-05	1.40172
0.238788	0.000120632	7.49774e-05	-9.02277	-9.02277	0.483375	0.0570199	2.88055e-05	-10.4549	-10.4549	-4.95558e-10	0.0033622								0.238397	2.00259e-05	7.48278e-05	9.87551e-05	1.05214
0.238919	0.000162465	7.51064e-05	-8.72505	-8.72505	0.380006	0.0570823	3.8816e-05	-10.1567	-10.1567	-6.68139e-10	0.00336404								0.238527	0.000115663	7.49215e-05	9.87151e-05	-0.226209
0.23905	9.75064e-05	7.48369e-05	-9.23559	-9.23559	0.56957	0.0571447	2.33089e-05	-10.6667	-10.6667	-4.01435e-10	0.00336588								0.238658	5.44128e-05	7.4604e-05	9.86752e-05	0.593298
0.23918	-3.72849e-05	7.51902e-05	#NUM!	#N/A	#NUM!	0.0572072	-8.91781e-06	#NUM!	#N/A	1.5367e-10	0.00336771								0.238788	0.000120632	7.49774e-05	9.86353e-05	-0.293378
0.239311	4.84549e-05	7.46967e-05	-9.93488	-9.93488	0.932783	0.0572697	1.15958e-05	-11.3649	-11.3649	-1.99925e-10	0.00336955								0.238919	0.000162465	7.51064e-05	9.85956e-05	-0.850386
0.239441	5.23421e-05	7.51205e-05	-9.85771	-9.85771	0.890022	0.0573322	1.25329e-05	-11.2872	-11.2872	-2.162e-10	0.00337139								0.23905	9.75064e-05	7.48369e-05	9.85559e-05	0.0140238
0.239572	0.000158064	7.53327e-05	-8.75251	-8.75251	0.38974	0.0573947	3.78677e-05	-10.1814	-10.1814	-6.53598e-10	0.00337323								0.23918	-3.72849e-05	7.51902e-05	9.85163e-05	1.8061
0.239703	0.000139591	7.50267e-05	-8.87679	-8.87679	0.430142	0.0574573	3.34603e-05	-10.3052	-10.3052	-5.77841e-10	0.00337507								0.239311	4.84549e-05	7.46967e-05	9.84767e-05	0.669665
0.239833	8.5274e-05	7.5452e-05	-9.36964	-9.36964	0.633831	0.05752	2.04515e-05	-10.7975	-10.7975	-3.53379e-10	0.00337691								0.239441	5.23421e-05	7.51205e-05	9.84372e-05	0.613615
0.239964	-6.26423e-05	7.47613e-05	#NUM!	#N/A	#NUM!	0.0575826	-1.50319e-05	#NUM!	#N/A	2.59875e-10	0.00337875								0.239572	0.000158064	7.53327e-05	9.83977e-05	-0.792037
0.240094	-2.97975e-05	7.47602e-05	#NUM!	#N/A	#NUM!	0.0576453	-7.15421e-06	#NUM!	#N/A	1.23751e-10	0.00338059								0.239703	0.000139591	7.50267e-05	9.83582e-05	-0.549575
0.240225	-1.13921e-05	7.52023e-05	#NUM!	#N/A	#NUM!	0.057708	-2.73667e-06	#NUM!	#N/A	4.73637e-11	0.00338243								0.239833	8.5274e-05	7.5452e-05	9.83188e-05	0.172889
0.240356	2.32455e-05	7.51264e-05	-10.6694	-10.6694	1.44264	0.0577708	5.58719e-06	-12.095	-12.095	-9.67504e-11	0.00338426								0.239964	-6.26423e-05	7.47613e-05	9.82794e-05	2.15247
0.240486	0.000129446	7.5636e-05	-8.95225	-8.95225	0.460146	0.0578336	3.113e-05	-10.3773	-10.3773	-5.39355e-10	0.0033861								0.240094	-2.97975e-05	7.47602e-05	9.824e-05	1.71264
0.240617	7.54545e-05	7.53107e-05	-9.49198	-9.49198	0.692194	0.0578964	1.81556e-05	-10.9165	-10.9165	-3.14733e-10	0.00338794								0.240225	-1.13921e-05	7.52023e-05	9.82006e-05	1.45731
0.240747	0.000121793	7.52876e-05	-9.01319	-9.01319	0.48129	0.0579593	2.93213e-05	-10.4372	-10.4372	-5.0857e-10	0.00338978								0.240356	2.32455e-05	7.51264e-05	9.81612e-05	0.997195
0.240878	-2.56742e-05	7.5224e-05	#NUM!	#N/A	#NUM!	0.0580222	-6.18435e-06	#NUM!	#N/A	1.07324e-10	0.00339162								0.240486	0.000129446	7.5636e-05	9.81218e-05	-0.414144
0.241009	-0.00015739	7.49622e-05	#NUM!	#N/A	-0.646804	0.0580851	-3.79323e-05	#NUM!	#N/A	6.58639e-10	0.00339346								0.240617	7.54545e-05	7.53107e-05	9.80824e-05	0.300461
0.241139	0.000161137	7.54988e-05	-8.73326	-8.73326	0.384267	0.0581481	3.88564e-05	-10.1556	-10.1556	-6.7505e-10	0.0033953								0.240747	0.000121793	7.52876e-05	9.8043e-05	-0.315457
0.24127	0.000173914	7.58085e-05	-8.65695	-8.65695	0.361789	0.0582111	4.19602e-05	-10.0788	-10.0788	-7.29366e-10	0.00339714								0.240878	-2.56742e-05	7.5224e-05	9.80036e-05	1.64413
0.2414	0.000160368	7.52747e-05	-8.73804	-8.73804	0.384846	0.0582741	3.87129e-05	-10.1593	-10.1593	-6.73285e-10	0.00339897								0.241009	-0.00015739	7.49622e-05	9.79641e-05	3.40644
0.241531	-4.17798e-05	7.53686e-05	#NUM!	#N/A	#NUM!	0.0583372	-1.00911e-05	#NUM!	#N/A	1.75597e-10	0.00340081								0.241139	0.000161137	7.54988e-05	9.79246e-05	-0.837264
0.241662	3.11209e-05	7.54272e-05	-10.3776	-10.3776	1.23072	0.0584003	7.52072e-06	-11.7978	-11.7978	-1.3094e-10	0.00340265								0.24127	0.000173914	7.58085e-05	9.78851e-05	-1.00291
0.241792	0.000108701	7.57815e-05	-9.12691	-9.12691	0.528954	0.0584634	2.6283e-05	-10.5466	-10.5466	-4.5785e-10	0.00340449								0.2414	0.000160368	7.52747e-05	9.78456e-05	-0.83059
0.241923	0.000105267	7.59911e-05	-9.15901	-9.15901	0.543422	0.0585266	2.54665e-05	-10.5781	-10.5781	-4.43865e-10	0.00340633								0.241531	-4.17798e-05	7.53686e-05	9.7806e-05	1.85204
0.242053	0.000105217	7.53191e-05	-9.15949	-9.15949	0.539906	0.0585898	2.54681e-05	-10.5781	-10.5781	-4.44133e-10	0.00340817								0.241662	3.11209e-05	7.54272e-05	9.77664e-05	0.883574
0.242184	8.43518e-05	7.57856e-05	-9.38051	-9.38051	0.641036	0.0586531	2.04286e-05	-10.7986	-10.7986	-3.56443e-10	0.00341001								0.241792	0.000108701	7.57815e-05	9.77268e-05	-0.144814
0.242315	4.27014e-05	7.55279e-05	-10.0613	-10.0613	1.01839	0.0587163	1.03472e-05	-11.4788	-11.4788	-1.80637e-10	0.00341185								0.241923	0.000105267	7.59911e-05	9.76871e-05	-0.0997472
0.242445	0.000121521	7.58965e-05	-9.01542	-9.01542	0.485234	0.0587796	2.94622e-05	-10.4324	-10.4324	-5.14616e-10	0.00341369								0.242053	0.000105217	7.53191e-05	9.76473e-05	-0.100502
0.242576	0.000278966	7.61022e-05	-8.18442	-8.18442	0.24122	0.058843	6.76704e-05	-9.60086	-9.60086	-1.18264e-09	0.00341552								0.242184	8.43518e-05	7.57856e-05	9.76075e-05	0.174911
0.242706	0.000128926	7.56847e-05	-8.95627	-8.95627	0.461871	0.0589064	3.12912e-05	-10.3722	-10.3722	-5.47152e-10	0.00341736								0.242315	4.27014e-05	7.55279e-05	9.75677e-05	0.726438
0.242837	0.000219164	7.6089e-05	-8.42569	-8.42569	0.298012	0.0589698	5.32211e-05	-9.84106	-9.84106	-9.31116e-10	0.0034192								0.242445	0.000121521	7.58965e-05	9.75277e-05	-0.316132
0.242968	4.37156e-05	7.59996e-05	-10.0378	-10.0378	1.00741	0.0590332	1.06215e-05	-11.4526	-11.4526	-1.85925e-10	0.00342104								0.242576	0.000278966	7.61022e-05	9.74877e-05	-2.38467
0.243098	0.000185013	7.56636e-05	-8.59508	-8.59508	0.342854	0.0590967	4.49763e-05	-10.0094	-10.0094	-7.87718e-10	0.00342288								0.242706	0.000128926	7.56847e-05	9.74476e-05	-0.415915
0.243229	0.000253332	7.6353e-05	-8.28081	-8.28081	0.263437	0.0591602	6.16176e-05	-9.69456	-9.69456	-1.07975e-09	0.00342472								0.242837	0.000219164	7.6089e-05	9.74075e-05	-1.60019
0.243359	0.000163171	7.60265e-05	-8.72071	-8.72071	0.382491	0.0592237	3.97092e-05	-10.1339	-10.1339	-6.96216e-10	0.00342656								0.242968	4.37156e-05	7.59996e-05	9.73673e-05	0.705947
0.24349	0.000209405	7.60448e-05	-8.47124	-8.47124	0.309796	0.0592873	5.0988e-05	-9.88392	-9.88392	-8.94446e-10	0.0034284								0.243098	0.000185013	7.56636e-05	9.7327e-05	-1.15889
0.24362	5.61535e-05	7.61519e-05	-9.78742	-9.78742	0.857024	0.0593509	1.36801e-05	-11.1996	-11.1996	-2.4011e-10	0.00343023								0.243229	0.000253332	7.6353e-05	9.72866e-05	-2.04374
0.243751	-5.04385e-05	7.56041e-05	#NUM!	#N/A	#NUM!	0.0594146	-1.22944e-05	#NUM!	#N/A	2.15904e-10	0.00343207								0.243359	0.000163171	7.60265e-05	9.72461e-05	-0.867131
0.243882	7.87233e-05	7.61588e-05	-9.44957	-9.44957	0.676725	0.0594783	1.91992e-05	-10.8606	-10.8606	-3.37339e-10	0.00343391								0.24349	0.000209405	7.60448e-05	9.72055e-05	-1.47544
0.244012	0.000106267	7.64496e-05	-9.14956	-9.14956	0.541982	0.059542	2.59305e-05	-10.5601	-10.5601	-4.55855e-10	0.00343575								0.24362	5.61535e-05	7.61519e-05	9.71648e-05	0.538546
0.244143	6.50863e-05	7.56099e-05	-9.6398	-9.6398	0.770889	0.0596057	1.58904e-05	-11.0498	-11.0498	-2.79501e-10	0.00343759								0.243751	-5.04385e-05	7.56041e-05	9.7124e-05	1.95178
0.244273	3.58721e-05	7.61125e-05	-10.2356	-10.2356	1.1384	0.0596695	8.7626e-06	-11.645	-11.645	-1.54211e-10	0.00343943								0.243882	7.87233e-05	7.61588e-05	9.70831e-05	0.241073
0.244404	0.000162409	7.61627e-05	-8.72539	-8.72539	0.384552	0.0597333	3.96934e-05	-10.1343	-10.1343	-6.98928e-10	0.00344127								0.244012	0.000106267	7.64496e-05	9.70421e-05	-0.120666
0.244535	0.000130909	7.61135e-05	-8.94101	-8.94101	0.458325	0.0597972	3.20118e-05	-10.3494	-10.3494	-5.6397e-10	0.00344311								0.244143	6.50863e-05	7.56099e-05	9.70009e-05	0.422096
0.244665	-0.000125413	7.62653e-05	#NUM!	#N/A	-0.936782	0.0598611	-3.06842e-05	#NUM!	#N/A	5.4087e-10	0.00344495								0.244273	3.58721e-05	7.61125e-05	9.69597e-05	0.802596
0.244796	-1.97611e-05	7.54339e-05	#NUM!	#N/A	#NUM!	0.059925	-4.83743e-06	#NUM!	#N/A	8.53148e-11	0.00344678								0.244404	0.000162409	7.61627e-05	9.69183e-05	-0.859879
0.244926	0.000126797	7.63869e-05	-8.97292	-8.97292	0.471524	0.059989	3.10559e-05	-10.3797	-10.3797	-5.48007e-10	0.00344862								0.244535	0.000130909	7.61135e-05	9.68768e-05	-0.447124
0.245057	0.000105497	7.62083e-05	-9.15683	-9.15683	0.543704	0.0600529	2.58528e-05	-10.5631	-10.5631	-4.56436e-10	0.00345046								0.244665	-0.000125413	7.62653e-05	9.68352e-05	2.91415
0.245188	0.000121041	7.62232e-05	-9.01938	-9.01938	0.488415	0.060117	2.96778e-05	-10.4251	-10.4251	-5.24246e-10	0.0034523								0.244796	-1.97611e-05	7.54339e-05	9.67934e-05	1.54512
0.245318	7.65623e-05	7.65084e-05	-9.47741	-9.47741	0.692795	0.060181	1.87821e-05	-10.8826	-10.8826	-3.31956e-10	0.00345414								0.244926	0.000126797	7.63869e-05	9.67515e-05	-0.393333
0.245449	5.20834e-05	7.67146e-05	-9.86266	-9.86266	0.905399	0.0602451	1.27838e-05	-11.2673	-11.2673	-2.26062e-10	0.00345598								0.245057	0.000105497	7.62083e-05	9.67095e-05	-0.115309
0.245579	2.19044e-05	7.5884e-05	-10.7288	-10.7288	1.49612	0.0603092	5.37927e-06	-12.133	-12.133	-9.51745e-11	0.00345782								0.245188	0.000121041	7.62232e-05	9.66673e-05	-0.319767
0.24571	-5.21195e-05	7.64805e-05	#NUM!	#N/A	#NUM!	0.0603734	-1.28063e-05	#NUM!	#N/A	2.267e-10	0.00345966								0.245318	7.65623e-05	7.65084e-05	9.6625e-05	0.262229
0.245841	0.000142286	7.59699e-05	-8.85767	-8.85767	0.427829	0.0604376	3.49797e-05	-10.2607	-10.2607	-6.19548e-10	0.00346149								0.245449	5.20834e-05	7.67146e-05	9.65825e-05	0.58006
0.245971	8.78722e-05	7.65398e-05	-9.33963	-9.33963	0.626492	0.0605018	2.1614e-05	-10.7422	-10.7422	-3.83024e-10	0.00346333								0.245579	2.19044e-05	7.5884e-05	9.65398e-05	0.983546
0.246102	5.86561e-05	7.61408e-05	-9.74382	-9.74382	0.832078	0.0605661	1.44354e-05	-11.1458	-11.1458	-2.55946e-10	0.00346517								0.24571	-5.21195e-05	7.64805e-05	9.6497e-05	1.94319
0.246232	7.81242e-05	7.63214e-05	-9.45721	-9.45721	0.681542	0.0606304	1.92367e-05	-10.8587	-10.8587	-3.41257e-10	0.00346701								0.245841	0.000142286	7.59699e-05	9.6454e-05	-0.603292
0.246363	4.06244e-05	7.64948e-05	-10.1111	-10.1111	1.05882	0.0606947	1.00083e-05	-11.5121	-11.5121	-1.77641e-10	0.00346885								0.245971	8.78722e-05	7.65398e-05	9.64109e-05	0.111559
0.246494	0.000276506	7.65931e-05	-8.19328	-8.19328	0.244516	0.0607591	6.8157e-05	-9.5937	-9.5937	-1.21038e-09	0.00347069								0.246102	5.86561e-05	7.61408e-05	9.63676e-05	0.495286
0.246624	1.17565e-05	7.64339e-05	-11.3511	-11.3511	2.01509	0.0608235	2.89944e-06	-12.751	-12.751	-5.15175e-11	0.00347253								0.246232	7.81242e-05	7.63214e-05	9.63241e-05	0.238464
0.246755	-7.78523e-05	7.61783e-05	#NUM!	#N/A	-3.8396	0.0608879	-1.92104e-05	#NUM!	#N/A	3.41514e-10	0.00347437								0.246363	4.06244e-05	7.64948e-05	9.62804e-05	0.727579
0.246885	1.58689e-05	7.63705e-05	-11.0511	-11.0511	1.76003	0.0609524	3.9178e-06	-12.45	-12.45	-6.96856e-11	0.0034762								0.246494	0.000276506	7.65931e-05	9.62366e-05	-2.3536
0.247016	0.000153402	7.65392e-05	-8.78245	-8.78245	0.404762	0.0610169	3.78927e-05	-10.1808	-10.1808	-6.74352e-10	0.00347804								0.246624	1.17565e-05	7.64339e-05	9.61925e-05	1.10469
0.247147	2.13798e-05	7.63451e-05	-10.7531	-10.7531	1.51971	0.0610814	5.28394e-06	-12.1508	-12.1508	-9.40845e-11	0.00347988								0.246755	-7.78523e-05	7.61783e-05	9.61483e-05	2.28412
0.247277	0.000314819	7.67568e-05	-8.06351	-8.06351	0.218181	0.061146	7.78475e-05	-9.46076	-9.46076	-1.38687e-09	0.00348172								0.246885	1.58689e-05	7.63705e-05	9.61039e-05	1.0506
0.247408	0.000207018	7.71798e-05	-8.4827	-8.4827	0.316865	0.0612106	5.12179e-05	-9.87942	-9.87942	-9.12936e-10	0.00348356								0.247016	0.000153402	7.65392e-05	9.60593e-05	-0.749194
0.247538	0.000133835	7.63924e-05	-8.9189	-8.9189	0.451582	0.0612752	3.31293e-05	-10.3151	-10.3151	-5.90827e-10	0.0034854								0.247147	2.13798e-05	7.63451e-05	9.60144e-05	0.977595
0.247669	8.86734e-05	7.66555e-05	-9.33055	-9.33055	0.622977	0.0613399	2.19616e-05	-10.7262	-10.7262	-3.9187e-10	0.00348724								0.247277	0.000314819	7.67568e-05	9.59694e-05	-2.85121
0.2478	8.81718e-05	7.65537e-05	-9.33622	-9.33622	0.624993	0.0614046	2.18489e-05	-10.7314	-10.7314	-3.90064e-10	0.00348908								0.247408	0.000207018	7.71798e-05	9.59242e-05	-1.43942
0.24793	0.000128124	7.65997e-05	-8.96251	-8.96251	0.468663	0.0614693	3.17658e-05	-10.3571	-10.3571	-5.67407e-10	0.00349092								0.247538	0.000133835	7.63924e-05	9.58787e-05	-0.49686
0.248061	-9.95013e-05	7.65636e-05	#NUM!	#N/A	-1.46739	0.0615341	-2.46824e-05	#NUM!	#N/A	4.41113e-10	0.00349275								0.247669	8.86734e-05	7.66555e-05	9.58331e-05	0.093401
0.248191	0.000116904	7.64916e-05	-9.05416	-9.05416	0.503385	0.0615989	2.90146e-05	-10.4477	-10.4477	-5.1881e-10	0.00349459								0.2478	8.81718e-05	7.65537e-05	9.57872e-05	0.0994779
0.248322	0.000298646	7.68531e-05	-8.11625	-8.11625	0.228997	0.0616638	7.41603e-05	-9.50928	-9.50928	-1.32676e-09	0.00349643								0.24793	0.000128124	7.65997e-05	9.57411e-05	-0.422755
0.248453	-1.36545e-05	7.6971e-05	#NUM!	#N/A	#NUM!	0.0617286	-3.39249e-06	#NUM!	#N/A	6.07251e-11	0.00349827								0.248061	-9.95013e-05	7.65636e-05	9.56948e-05	2.54946
0.248583	0.000124474	7.63651e-05	-8.99141	-8.99141	0.478407	0.0617936	3.09421e-05	-10.3834	-10.3834	-5.5415e-10	0.00350011								0.248191	0.000116904	7.64916e-05	9.56482e-05	-0.277884
0.248714	0.000267179	7.73306e-05	-8.22759	-8.22759	0.254203	0.0618585	6.64511e-05	-9.61904	-9.61904	-1.19071e-09	0.00350195								0.248322	0.000298646	7.68531e-05	9.56015e-05	-2.64198
0.248844	0.000227581	7.68214e-05	-8.388	-8.388	0.290844	0.0619235	5.66322e-05	-9.77893	-9.77893	-1.01531e-09	0.00350379								0.248453	-1.36545e-05	7.6971e-05	9.55545e-05	1.41883
0.248975	7.50784e-05	7.70144e-05	-9.49698	-9.49698	0.705958	0.0619885	1.86926e-05	-10.8874	-10.8874	-3.35298e-10	0.00350563								0.248583	0.000124474	7.63651e-05	9.55072e-05	-0.37932
0.249105	5.33439e-05	7.68517e-05	-9.83875	-9.83875	0.892278	0.0620535	1.32883e-05	-11.2286	-11.2286	-2.38483e-10	0.00350746								0.248714	0.000267179	7.73306e-05	9.54597e-05	-2.22059
0.249236	0.000134529	7.66072e-05	-8.91373	-8.91373	0.450724	0.0621186	3.35295e-05	-10.3031	-10.3031	-6.02065e-10	0.0035093								0.248844	0.000227581	7.68214e-05	9.5412e-05	-1.72047
0.249367	5.5816e-05	7.70785e-05	-9.79345	-9.79345	0.867495	0.0621837	1.39187e-05	-11.1823	-11.1823	-2.50058e-10	0.00351114								0.248975	7.50784e-05	7.70144e-05	9.5364e-05	0.2634
0.249497	0.00020442	7.72723e-05	-8.49533	-8.49533	0.320639	0.0622489	5.10022e-05	-9.88364	-9.88364	-9.1677e-10	0.00351298								0.249105	5.33439e-05	7.68517e-05	9.53157e-05	0.54614
0.249628	0.000179511	7.69669e-05	-8.62527	-8.62527	0.356806	0.0623141	4.48109e-05	-10.0131	-10.0131	-8.05903e-10	0.00351482								0.249236	0.000134529	7.66072e-05	9.52672e-05	-0.512508
0.249758	1.01274e-05	7.67908e-05	-11.5003	-11.5003	2.14972	0.0623793	2.5294e-06	-12.8875	-12.8875	-4.55139e-11	0.00351666								0.249367	5.5816e-05	7.70785e-05	9.52185e-05	0.5112
0.249889	0.000146989	7.69614e-05	-8.82515	-8.82515	0.421067	0.0624445	3.67309e-05	-10.2119	-10.2119	-6.61279e-10	0.0035185								0.249497	0.00020442	7.72723e-05	9.51695e-05	-1.41384
0.25002	0.000142575	7.68986e-05	-8.85564	-8.85564	0.431364	0.0625098	3.56466e-05	-10.2419	-10.2419	-6.42092e-10	0.00352034								0.249628	0.000179511	7.69669e-05	9.51202e-05	-1.09646
0.25015	0.000173651	7.73926e-05	-8.65846	-8.65846	0.368579	0.0625751	4.34388e-05	-10.0442	-10.0442	-7.82861e-10	0.00352218								0.249758	1.01274e-05	7.67908e-05	9.50706e-05	1.10616
0.250281	1.59341e-05	7.67694e-05	-11.047	-11.047	1.76094	0.0626405	3.988e-06	-12.4322	-12.4322	-7.19098e-11	0.00352401								0.249889	0.000146989	7.69614e-05	9.50208e-05	-0.67525
0.250411	0.000137029	7.7371e-05	-8.89532	-8.89532	0.447651	0.0627059	3.43136e-05	-10.28	-10.28	-6.19051e-10	0.00352585								0.25002	0.000142575	7.68986e-05	9.49707e-05	-0.619053
0.250542	8.96446e-05	7.67053e-05	-9.31966	-9.31966	0.61824	0.0627713	2.24597e-05	-10.7038	-10.7038	-4.05407e-10	0.00352769								0.25015	0.000173651	7.73926e-05	9.49203e-05	-1.01729
0.250673	-1.23118e-05	7.68221e-05	#NUM!	#N/A	#NUM!	0.0628368	-3.08623e-06	#NUM!	#N/A	5.57366e-11	0.00352953								0.250281	1.59341e-05	7.67694e-05	9.48697e-05	1.02822
0.250803	7.98789e-05	7.71423e-05	-9.435	-9.435	0.675869	0.0629023	2.00339e-05	-10.8181	-10.8181	-3.61996e-10	0.00353137								0.250411	0.000137029	7.7371e-05	9.48188e-05	-0.545556
0.250934	6.83389e-05	7.70157e-05	-9.59103	-9.59103	0.754697	0.0629678	1.71485e-05	-10.9736	-10.9736	-3.10022e-10	0.00353321								0.250542	8.96446e-05	7.67053e-05	9.47676e-05	0.0667881
0.251064	-1.72728e-05	7.6925e-05	#NUM!	#N/A	#NUM!	0.0630333	-4.33659e-06	#NUM!	#N/A	7.84402e-11	0.00353505								0.250673	-1.23118e-05	7.68221e-05	9.47161e-05	1.39319
0.251195	1.31809e-05	7.71156e-05	-11.2367	-11.2367	1.92433	0.0630989	3.31098e-06	-12.6183	-12.6183	-5.99201e-11	0.00353689								0.250803	7.98789e-05	7.71423e-05	9.46644e-05	0.191665
0.251326	5.31231e-05	7.66241e-05	-9.8429	-9.8429	0.892976	0.0631646	1.33512e-05	-11.2239	-11.2239	-2.41748e-10	0.00353872								0.250934	6.83389e-05	7.70157e-05	9.46124e-05	0.341145
0.251456	6.98581e-05	7.73371e-05	-9.56904	-9.56904	0.745294	0.0632302	1.75663e-05	-10.9495	-10.9495	-3.18234e-10	0.00354056								0.251064	-1.72728e-05	7.6925e-05	9.45601e-05	1.45379
0.251587	0.000202648	7.71903e-05	-8.50404	-8.50404	0.322741	0.0632959	5.09836e-05	-9.88401	-9.88401	-9.2411e-10	0.0035424								0.251195	1.31809e-05	7.71156e-05	9.45075e-05	1.05461
0.251717	-9.20975e-06	7.70244e-05	#NUM!	#N/A	#NUM!	0.0633616	-2.31825e-06	#NUM!	#N/A	4.20416e-11	0.00354424								0.251326	5.31231e-05	7.66241e-05	9.44547e-05	0.539407
0.251848	-2.0426e-05	7.72543e-05	#NUM!	#N/A	#NUM!	0.0634274	-5.14425e-06	#NUM!	#N/A	9.33396e-11	0.00354608								0.251456	6.98581e-05	7.73371e-05	9.44016e-05	0.317357
0.251979	8.98623e-05	7.66666e-05	-9.31723	-9.31723	0.61689	0.0634932	2.26434e-05	-10.6956	-10.6956	-4.11065e-10	0.00354792								0.251587	0.000202648	7.71903e-05	9.43483e-05	-1.40302
0.252109	0.000155359	7.76787e-05	-8.76977	-8.76977	0.405462	0.063559	3.91674e-05	-10.1477	-10.1477	-7.11409e-10	0.00354976								0.251717	-9.20975e-06	7.70244e-05	9.42947e-05	1.34379
0.25224	0.00019262	7.73331e-05	-8.55479	-8.55479	0.337529	0.0636249	4.85864e-05	-9.93217	-9.93217	-8.82946e-10	0.0035516								0.251848	-2.0426e-05	7.72543e-05	9.42408e-05	1.48428
0.25237	0.000244573	7.74003e-05	-8.316	-8.316	0.274955	0.0636908	6.1723e-05	-9.69285	-9.69285	-1.12225e-09	0.00355344								0.251979	8.98623e-05	7.66666e-05	9.41867e-05	0.0564053
0.252501	0.00010532	7.74673e-05	-9.15851	-9.15851	0.55132	0.0637567	2.65934e-05	-10.5348	-10.5348	-4.83774e-10	0.00355527								0.252109	0.000155359	7.76787e-05	9.41323e-05	-0.788204
0.252632	5.37775e-09	7.68664e-05	-19.041	-19.041	9.56762	0.0638227	1.35859e-09	-20.4168	-20.4168	-2.47276e-14	0.00355711								0.25224	0.00019262	7.73331e-05	9.40776e-05	-1.27426
0.252762	4.72478e-05	7.70735e-05	-9.9601	-9.9601	0.967463	0.0638887	1.19425e-05	-11.3354	-11.3354	-2.17476e-10	0.00355895								0.25237	0.000244573	7.74003e-05	9.40227e-05	-1.94509
0.252893	9.19348e-05	7.77537e-05	-9.29443	-9.29443	0.612885	0.0639547	2.32496e-05	-10.6692	-10.6692	-4.23602e-10	0.00356079								0.252501	0.00010532	7.74673e-05	9.39675e-05	-0.146546
0.253023	5.42169e-05	7.67675e-05	-9.82252	-9.82252	0.882086	0.0640208	1.37181e-05	-11.1968	-11.1968	-2.5007e-10	0.00356263								0.252632	5.37775e-09	7.68664e-05	9.39121e-05	1.22169
0.253154	-8.99821e-06	7.77199e-05	#NUM!	#N/A	#NUM!	0.0640869	-2.27793e-06	#NUM!	#N/A	4.15462e-11	0.00356447								0.252762	4.72478e-05	7.70735e-05	9.38564e-05	0.604729
0.253285	0.000208897	7.7335e-05	-8.47367	-8.47367	0.314961	0.0641531	5.29104e-05	-9.84691	-9.84691	-9.65506e-10	0.00356631								0.252893	9.19348e-05	7.77537e-05	9.38005e-05	0.023995
0.253415	0.000136307	7.73756e-05	-8.9006	-8.9006	0.449582	0.0642192	3.45423e-05	-10.2733	-10.2733	-6.3065e-10	0.00356815								0.253023	5.42169e-05	7.67675e-05	9.37443e-05	0.514898
0.253546	9.23667e-05	7.76791e-05	-9.28974	-9.28974	0.610301	0.0642854	2.34192e-05	-10.662	-10.662	-4.27793e-10	0.00356998								0.253154	-8.99821e-06	7.77199e-05	9.36878e-05	1.32123
0.253676	0.000126136	7.73761e-05	-8.97815	-8.97815	0.478365	0.0643517	3.19977e-05	-10.3498	-10.3498	-5.84796e-10	0.00357182								0.253285	0.000208897	7.7335e-05	9.36312e-05	-1.49047
0.253807	0.000269692	7.77718e-05	-8.21823	-8.21823	0.25338	0.064418	6.84497e-05	-9.58941	-9.58941	-1.25164e-09	0.00357366								0.253415	0.000136307	7.73756e-05	9.35742e-05	-0.552277
0.253938	6.89665e-05	7.72404e-05	-9.58189	-9.58189	0.751402	0.0644843	1.75132e-05	-10.9526	-10.9526	-3.20404e-10	0.0035755								0.253546	9.23667e-05	7.76791e-05	9.3517e-05	0.0148084
0.254068	6.13593e-05	7.73786e-05	-9.69876	-9.69876	0.81584	0.0645506	1.55894e-05	-11.0689	-11.0689	-2.85355e-10	0.00357734								0.253676	0.000126136	7.73761e-05	9.34596e-05	-0.422306
0.254199	0.00017861	7.79346e-05	-8.63031	-8.63031	0.362098	0.064617	4.54024e-05	-9.99994	-9.99994	-8.31492e-10	0.00357918								0.253807	0.000269692	7.77718e-05	9.34019e-05	-2.26676
0.254329	-4.44554e-05	7.71031e-05	#NUM!	#N/A	#NUM!	0.0646834	-1.13063e-05	#NUM!	#N/A	2.07168e-10	0.00358102								0.253938	6.89665e-05	7.72404e-05	9.3344e-05	0.315606
0.25446	0.000194848	7.78343e-05	-8.54329	-8.54329	0.336088	0.0647498	4.9581e-05	-9.9119	-9.9119	-9.0895e-10	0.00358286								0.254068	6.13593e-05	7.73786e-05	9.32858e-05	0.412601
0.25459	4.30432e-05	7.77776e-05	-10.0533	-10.0533	1.0321	0.0648163	1.09584e-05	-11.4214	-11.4214	-2.00999e-10	0.0035847								0.254199	0.00017861	7.79346e-05	9.32274e-05	-1.09557
0.254721	-4.05783e-05	7.68124e-05	#NUM!	#N/A	#NUM!	0.0648828	-1.03361e-05	#NUM!	#N/A	1.89683e-10	0.00358653								0.254329	-4.44554e-05	7.71031e-05	9.31687e-05	1.78494
0.254852	8.58317e-05	7.76139e-05	-9.36312	-9.36312	0.644092	0.0649494	2.18744e-05	-10.7302	-10.7302	-4.01632e-10	0.00358837								0.25446	0.000194848	7.78343e-05	9.31099e-05	-1.30711
0.254982	0.000156934	7.92551e-05	-8.75969	-8.75969	0.408807	0.065016	4.00154e-05	-10.1262	-10.1262	-7.35093e-10	0.00359021								0.25459	4.30432e-05	7.77776e-05	9.30507e-05	0.642955
0.255113	0.000150727	8.07663e-05	-8.80004	-8.80004	0.429081	0.0650826	3.84524e-05	-10.1661	-10.1661	-7.06743e-10	0.00359205								0.254721	-4.05783e-05	7.68124e-05	9.29914e-05	1.73891
0.255243	3.30366e-05	8.08261e-05	-10.3179	-10.3179	1.23738	0.0651492	8.43238e-06	-11.6834	-11.6834	-1.55064e-10	0.00359389								0.254852	8.58317e-05	7.76139e-05	9.29317e-05	0.0914785
0.255374	4.5578e-05	8.13349e-05	-9.99609	-9.99609	1.02408	0.0652159	1.16394e-05	-11.3611	-11.3611	-2.14148e-10	0.00359573								0.254982	0.000156934	7.92551e-05	9.28719e-05	-0.808303
0.255505	8.81834e-05	8.19811e-05	-9.33609	-9.33609	0.657347	0.0652826	2.25313e-05	-10.7006	-10.7006	-4.14753e-10	0.00359757								0.255113	0.000150727	8.07663e-05	9.28118e-05	-0.717071
0.255635	7.31952e-05	8.27027e-05	-9.52238	-9.52238	0.756071	0.0653494	1.87113e-05	-10.8864	-10.8864	-3.44611e-10	0.00359941								0.255243	3.30366e-05	8.08261e-05	9.27515e-05	0.738807
0.255766	1.38007e-05	8.27694e-05	-11.1908	-11.1908	1.94555	0.0654162	3.52975e-06	-12.5543	-12.5543	-6.50417e-11	0.00360124								0.255374	4.5578e-05	8.13349e-05	9.2691e-05	0.579247
0.255896	7.36918e-05	8.37741e-05	-9.51562	-9.51562	0.759317	0.065483	1.88575e-05	-10.8786	-10.8786	-3.47659e-10	0.00360308								0.255505	8.81834e-05	8.19811e-05	9.26302e-05	0.0542418
0.256027	4.49264e-05	8.36874e-05	-10.0105	-10.0105	1.05179	0.0655499	1.15024e-05	-11.373	-11.373	-2.12167e-10	0.00360492								0.255635	7.31952e-05	8.27027e-05	9.25692e-05	0.234261
0.256158	1.19797e-05	8.3987e-05	-11.3323	-11.3323	2.08079	0.0656167	3.06869e-06	-12.6943	-12.6943	-5.66325e-11	0.00360676								0.255766	1.38007e-05	8.27694e-05	9.2508e-05	0.950923
0.256288	-1.99453e-05	8.4249e-05	#NUM!	#N/A	#NUM!	0.0656837	-5.11175e-06	#NUM!	#N/A	9.43851e-11	0.0036086								0.255896	7.36918e-05	8.37741e-05	9.24465e-05	0.223872
0.256419	-1.2314e-05	8.45281e-05	#NUM!	#N/A	#NUM!	0.0657506	-3.15754e-06	#NUM!	#N/A	5.83317e-11	0.00361044								0.256027	4.49264e-05	8.36874e-05	9.23848e-05	0.567091
0.256549	4.85054e-05	8.54499e-05	-9.93384	-9.93384	1.01583	0.0658176	1.2444e-05	-11.2943	-11.2943	-2.30005e-10	0.00361228								0.256158	1.19797e-05	8.3987e-05	9.23229e-05	0.956615
0.25668	4.23213e-05	8.56101e-05	-10.0702	-10.0702	1.1062	0.0658846	1.0863e-05	-11.4301	-11.4301	-2.00886e-10	0.00361412								0.256288	-1.99453e-05	8.4249e-05	9.22608e-05	1.33184
0.256811	0.000126174	8.58672e-05	-8.97785	-8.97785	0.519119	0.0659517	3.24028e-05	-10.3373	-10.3373	-5.99517e-10	0.00361596								0.256419	-1.2314e-05	8.45281e-05	9.21984e-05	1.23642
0.256941	4.74665e-05	8.60333e-05	-9.95549	-9.95549	1.03408	0.0660188	1.21961e-05	-11.3144	-11.3144	-2.25767e-10	0.00361779								0.256549	4.85054e-05	8.54499e-05	9.21359e-05	0.510597
0.257072	5.22976e-05	8.62817e-05	-9.85856	-9.85856	0.974492	0.0660859	1.34442e-05	-11.217	-11.217	-2.48998e-10	0.00361963								0.25668	4.23213e-05	8.56101e-05	9.20731e-05	0.581144
0.257202	0.000156374	8.74129e-05	-8.76326	-8.76326	0.444044	0.0661531	4.02198e-05	-10.1212	-10.1212	-7.45281e-10	0.00362147								0.256811	0.000126174	8.58672e-05	9.201e-05	-0.39787
0.257333	9.33397e-05	8.73369e-05	-9.27927	-9.27927	0.660463	0.0662203	2.40194e-05	-10.6366	-10.6366	-4.4531e-10	0.00362331								0.256941	4.74665e-05	8.60333e-05	9.19468e-05	0.517013
0.257464	0.000114667	8.74088e-05	-9.07348	-9.07348	0.566611	0.0662875	2.95226e-05	-10.4304	-10.4304	-5.47615e-10	0.00362515								0.257072	5.22976e-05	8.62817e-05	9.18834e-05	0.458797
0.257594	-2.30366e-05	8.79365e-05	#NUM!	#N/A	#NUM!	0.0663548	-5.93409e-06	#NUM!	#N/A	1.10128e-10	0.00362699								0.257202	0.000156374	8.74129e-05	9.18197e-05	-0.738499
0.257725	-5.78346e-06	8.80538e-05	#NUM!	#N/A	#NUM!	0.0664221	-1.49054e-06	#NUM!	#N/A	2.76761e-11	0.00362883								0.257333	9.33397e-05	8.73369e-05	9.17558e-05	-0.0181355
0.257855	0.000144822	8.89328e-05	-8.84001	-8.84001	0.478767	0.0664894	3.73431e-05	-10.1954	-10.1954	-6.93733e-10	0.00363067								0.257464	0.000114667	8.74088e-05	9.16917e-05	-0.262849
0.257986	0.000188534	8.91722e-05	-8.57623	-8.57623	0.387285	0.0665568	4.86391e-05	-9.93108	-9.93108	-9.04039e-10	0.0036325								0.257594	-2.30366e-05	8.79365e-05	9.16274e-05	1.30394
0.258117	0.000198216	8.97207e-05	-8.52615	-8.52615	0.373383	0.0666242	5.11628e-05	-9.8805	-9.8805	-9.51428e-10	0.00363434								0.257725	-5.78346e-06	8.80538e-05	9.15629e-05	1.10553
0.258247	-2.14981e-05	8.92829e-05	#NUM!	#N/A	#NUM!	0.0666916	-5.55182e-06	#NUM!	#N/A	1.03294e-10	0.00363618								0.257855	0.000144822	8.89328e-05	9.14982e-05	-0.599597
0.258378	9.40312e-05	8.97902e-05	-9.27188	-9.27188	0.670338	0.0667591	2.42956e-05	-10.6252	-10.6252	-4.5226e-10	0.00363802								0.257986	0.000188534	8.91722e-05	9.14333e-05	-1.08891
0.258508	8.51884e-05	9.00474e-05	-9.37065	-9.37065	0.721267	0.0668266	2.20219e-05	-10.7235	-10.7235	-4.10143e-10	0.00363986								0.258117	0.000198216	8.97207e-05	9.13681e-05	-1.19089
0.258639	0.000243121	9.11044e-05	-8.32195	-8.32195	0.318256	0.0668941	6.28806e-05	-9.67427	-9.67427	-1.1717e-09	0.0036417								0.258247	-2.14981e-05	8.92829e-05	9.13028e-05	1.26341
0.25877	0.000110507	9.09111e-05	-9.11043	-9.11043	0.600304	0.0669617	2.85958e-05	-10.4622	-10.4622	-5.33116e-10	0.00364354								0.258378	9.40312e-05	8.97902e-05	9.12372e-05	-0.031117
0.2589	-5.09557e-06	9.0964e-05	#NUM!	#N/A	#NUM!	0.0670293	-1.31924e-06	#NUM!	#N/A	2.46072e-11	0.00364538								0.258508	8.51884e-05	9.00474e-05	9.11715e-05	0.0664439
0.259031	0.000149454	9.16021e-05	-8.80852	-8.80852	0.478041	0.0670969	3.87132e-05	-10.1593	-10.1593	-7.22463e-10	0.00364721								0.258639	0.000243121	9.11044e-05	9.11055e-05	-1.66859
0.259161	-4.46056e-05	9.16632e-05	#NUM!	#N/A	#NUM!	0.0671646	-1.156e-05	#NUM!	#N/A	2.15842e-10	0.00364905								0.25877	0.000110507	9.09111e-05	9.10394e-05	-0.214139
0.259292	2.28091e-05	9.16644e-05	-10.6884	-10.6884	1.61318	0.0672323	5.91422e-06	-12.0382	-12.0382	-1.10482e-10	0.00365089								0.2589	-5.09557e-06	9.0964e-05	9.0973e-05	1.05612
0.259423	7.84157e-05	9.24181e-05	-9.45349	-9.45349	0.778667	0.0673001	2.03428e-05	-10.8028	-10.8028	-3.8021e-10	0.00365273								0.259031	0.000149454	9.16021e-05	9.09065e-05	-0.63915
0.259553	0.000192004	9.21794e-05	-8.55799	-8.55799	0.392104	0.0673678	4.98352e-05	-9.90679	-9.90679	-9.31898e-10	0.00365457								0.259161	-4.46056e-05	9.16632e-05	9.08397e-05	1.47764
0.259684	-3.00163e-06	9.17803e-05	#NUM!	#N/A	#NUM!	0.0674356	-7.79474e-07	#NUM!	#N/A	1.45832e-11	0.00365641								0.259292	2.28091e-05	9.16644e-05	9.07728e-05	0.741441
0.259814	-6.76834e-05	9.24478e-05	#NUM!	#N/A	#NUM!	0.0675035	-1.75851e-05	#NUM!	#N/A	3.29165e-10	0.00365825								0.259423	7.84157e-05	9.24181e-05	9.07056e-05	0.132982
0.259945	1.78356e-05	9.23462e-05	-10.9343	-10.9343	1.82094	0.0675714	4.63627e-06	-12.2816	-12.2816	-8.68272e-11	0.00366009								0.259553	0.000192004	9.21794e-05	9.06383e-05	-1.09966
0.260076	0.000120179	9.32826e-05	-9.02653	-9.02653	0.574475	0.0676393	3.12556e-05	-10.3733	-10.3733	-5.85643e-10	0.00366193								0.259684	-3.00163e-06	9.17803e-05	9.05708e-05	1.01953
0.260206	6.61277e-05	9.29577e-05	-9.62392	-9.62392	0.877853	0.0677072	1.72068e-05	-10.9702	-10.9702	-3.2257e-10	0.00366376								0.259814	-6.76834e-05	9.24478e-05	9.0503e-05	1.71109
0.260337	0.000177756	9.31671e-05	-8.6351	-8.6351	0.421423	0.0677752	4.62764e-05	-9.98088	-9.98088	-8.67962e-10	0.0036656								0.259945	1.78356e-05	9.23462e-05	9.04351e-05	0.786167
0.260467	2.24106e-05	9.34269e-05	-10.706	-10.706	1.64265	0.0678432	5.83723e-06	-12.0513	-12.0513	-1.09538e-10	0.00366744								0.260076	0.000120179	9.32826e-05	9.0367e-05	-0.319588
0.260598	0.000207299	9.38059e-05	-8.48135	-8.48135	0.373297	0.0679113	5.40217e-05	-9.82613	-9.82613	-1.01425e-09	0.00366928								0.260206	6.61277e-05	9.29577e-05	9.02987e-05	0.260021
0.260728	0.000195184	9.40437e-05	-8.54157	-8.54157	0.393272	0.0679793	5.089e-05	-9.88584	-9.88584	-9.55931e-10	0.00367112								0.260337	0.000177756	9.31671e-05	9.02303e-05	-0.939449
0.260859	3.62857e-06	9.40476e-05	-12.5267	-12.5267	3.29282	0.0680475	9.46545e-07	-13.8704	-13.8704	-1.77891e-11	0.00367296								0.260467	2.24106e-05	9.34269e-05	9.01616e-05	0.725177
0.26099	0.000122255	9.35518e-05	-9.0094	-9.0094	0.568275	0.0681156	3.19073e-05	-10.3527	-10.3527	-5.99955e-10	0.0036748								0.260598	0.000207299	9.38059e-05	9.00928e-05	-1.24945
0.26112	-2.31356e-05	9.4374e-05	#NUM!	#N/A	#NUM!	0.0681838	-6.04117e-06	#NUM!	#N/A	1.13649e-10	0.00367664								0.260728	0.000195184	9.40437e-05	9.00239e-05	-1.1182
0.261251	8.29757e-05	9.39534e-05	-9.39696	-9.39696	0.757201	0.068252	2.16775e-05	-10.7392	-10.7392	-4.08011e-10	0.00367847								0.260859	3.62857e-06	9.40476e-05	8.99547e-05	0.917898
0.261381	0.000187489	9.47813e-05	-8.58179	-8.58179	0.409145	0.0683203	4.90062e-05	-9.92356	-9.92356	-9.22849e-10	0.00368031								0.26099	0.000122255	9.35518e-05	8.98854e-05	-0.346007
0.261512	4.61574e-05	9.44155e-05	-9.98345	-9.98345	1.11367	0.0683886	1.20707e-05	-11.3247	-11.3247	-2.27421e-10	0.00368215								0.26112	-2.31356e-05	9.4374e-05	8.98159e-05	1.19685
0.261643	-3.32357e-06	9.50616e-05	#NUM!	#N/A	#NUM!	0.0684569	-8.69588e-07	#NUM!	#N/A	1.63918e-11	0.00368399								0.261251	8.29757e-05	9.39534e-05	8.97463e-05	0.0720634
0.261773	-9.34926e-05	9.40247e-05	#NUM!	#N/A	#NUM!	0.0685252	-2.44739e-05	#NUM!	#N/A	4.61565e-10	0.00368583								0.261381	0.000187489	9.47813e-05	8.96766e-05	-1.03198
0.261904	0.000131602	9.51005e-05	-8.93573	-8.93573	0.543856	0.0685936	3.44671e-05	-10.2755	-10.2755	-6.50357e-10	0.00368767								0.261512	4.61574e-05	9.44155e-05	8.96067e-05	0.460192
0.262034	0.000225678	9.54923e-05	-8.3964	-8.3964	0.352862	0.0686621	5.91354e-05	-9.73568	-9.73568	-1.11638e-09	0.00368951								0.261643	-3.32357e-06	9.50616e-05	8.95367e-05	0.976843
0.262165	9.18396e-05	9.55123e-05	-9.29547	-9.29547	0.712945	0.0687305	2.40771e-05	-10.6342	-10.6342	-4.54763e-10	0.00369135								0.261773	-9.34926e-05	9.40247e-05	8.94665e-05	1.94586
0.262296	0.000138587	9.55063e-05	-8.88401	-8.88401	0.524221	0.068799	3.63508e-05	-10.2223	-10.2223	-6.86926e-10	0.00369319								0.261904	0.000131602	9.51005e-05	8.93962e-05	-0.443802
0.262426	7.12387e-05	9.56225e-05	-9.54947	-9.54947	0.851126	0.0688675	1.86949e-05	-10.8873	-10.8873	-3.53456e-10	0.00369502								0.262034	0.000225678	9.54923e-05	8.93258e-05	-1.42789
0.262557	0.000118207	9.56202e-05	-9.04307	-9.04307	0.592731	0.0689361	3.10361e-05	-10.3804	-10.3804	-5.87077e-10	0.00369686								0.262165	9.18396e-05	9.55123e-05	8.92552e-05	-0.0270583
0.262687	0.000126887	9.59907e-05	-8.97221	-8.97221	0.563326	0.0690047	3.33316e-05	-10.309	-10.309	-6.30814e-10	0.0036987								0.262296	0.000138587	9.55063e-05	8.91846e-05	-0.517268
0.262818	2.76242e-05	9.60731e-05	-10.4968	-10.4968	1.49915	0.0690733	7.26014e-06	-11.8331	-11.8331	-1.37469e-10	0.00370054								0.262426	7.12387e-05	9.56225e-05	8.91138e-05	0.186934
0.262949	-3.07751e-06	9.60162e-05	#NUM!	#N/A	#NUM!	0.069142	-8.09227e-07	#NUM!	#N/A	1.53302e-11	0.00370238								0.262557	0.000118207	9.56202e-05	8.90429e-05	-0.304999
0.263079	7.43846e-05	9.67019e-05	-9.50626	-9.50626	0.83292	0.0692107	1.9569e-05	-10.8416	-10.8416	-3.70904e-10	0.00370422								0.262687	0.000126887	9.59907e-05	8.8972e-05	-0.394986
0.26321	9.2634e-06	9.56371e-05	-11.5894	-11.5894	2.42694	0.0692794	2.43822e-06	-12.9242	-12.9242	-4.6236e-11	0.00370606								0.262818	2.76242e-05	9.60731e-05	8.89009e-05	0.637813
0.26334	2.9314e-05	9.68501e-05	-10.4374	-10.4374	1.45952	0.0693482	7.71956e-06	-11.7718	-11.7718	-1.46459e-10	0.0037079								0.262949	-3.07751e-06	9.60162e-05	8.88297e-05	0.957205
0.263471	5.55881e-05	9.6798e-05	-9.79754	-9.79754	1.00845	0.069417	1.46459e-05	-11.1314	-11.1314	-2.78005e-10	0.00370973								0.263079	7.43846e-05	9.67019e-05	8.87584e-05	0.14864
0.263602	-4.06621e-06	9.68107e-05	#NUM!	#N/A	#NUM!	0.0694858	-1.07186e-06	#NUM!	#N/A	2.03559e-11	0.00371157								0.26321	9.2634e-06	9.56371e-05	8.86871e-05	0.83047
0.263732	-0.000168329	9.66606e-05	#NUM!	#N/A	-0.85387	0.0695547	-4.43938e-05	#NUM!	#N/A	8.43511e-10	0.00371341								0.26334	2.9314e-05	9.68501e-05	8.86157e-05	0.612304
0.263863	3.36208e-05	9.69079e-05	-10.3004	-10.3004	1.35645	0.0696236	8.87128e-06	-11.6327	-11.6327	-1.68644e-10	0.00371525								0.263471	5.55881e-05	9.6798e-05	8.85441e-05	0.340462
0.263993	8.45337e-06	9.68588e-05	-11.6809	-11.6809	2.52236	0.0696925	2.23163e-06	-13.0128	-13.0128	-4.24445e-11	0.00371709								0.263602	-4.06621e-06	9.68107e-05	8.84725e-05	0.955873
0.264124	-3.49551e-07	9.79422e-05	#NUM!	#N/A	#NUM!	0.0697615	-9.23248e-08	#NUM!	#N/A	1.75684e-12	0.00371893								0.263732	-0.000168329	9.66606e-05	8.84009e-05	2.65599
0.264255	0.000246677	9.7636e-05	-8.30743	-8.30743	0.333471	0.0698305	6.51855e-05	-9.63827	-9.63827	-1.24102e-09	0.00372077								0.263863	3.36208e-05	9.69079e-05	8.83292e-05	0.56454
0.264385	0.000124805	9.80891e-05	-8.98876	-8.98876	0.579944	0.0698995	3.29966e-05	-10.3191	-10.3191	-6.28509e-10	0.00372261								0.263993	8.45337e-06	9.68588e-05	8.82574e-05	0.823921
0.264516	0.000139134	9.7707e-05	-8.88007	-8.88007	0.531952	0.0699686	3.68031e-05	-10.2099	-10.2099	-7.01361e-10	0.00372445								0.264124	-3.49551e-07	9.79422e-05	8.81855e-05	0.903952
0.264646	8.3664e-05	9.79179e-05	-9.3887	-9.3887	0.774898	0.0700377	2.21414e-05	-10.7181	-10.7181	-4.22159e-10	0.00372628								0.264255	0.000246677	9.7636e-05	8.81136e-05	-1.62403
0.264777	3.71628e-05	9.86376e-05	-10.2002	-10.2002	1.29588	0.0701068	9.83985e-06	-11.5291	-11.5291	-1.87704e-10	0.00372812								0.264385	0.000124805	9.80891e-05	8.80417e-05	-0.374795
0.264908	0.000106816	9.79109e-05	-9.1444	-9.1444	0.650569	0.070176	2.82964e-05	-10.4728	-10.4728	-5.40046e-10	0.00372996								0.264516	0.000139134	9.7707e-05	8.79697e-05	-0.52365
0.265038	0.000269323	9.93821e-05	-8.2196	-8.2196	0.314086	0.0702452	7.13809e-05	-9.54748	-9.54748	-1.363e-09	0.0037318								0.264646	8.3664e-05	9.79179e-05	8.78976e-05	0.0432362
0.265169	2.02046e-05	9.92283e-05	-10.8096	-10.8096	1.77684	0.0703145	5.35763e-06	-12.137	-12.137	-1.02353e-10	0.00373364								0.264777	3.71628e-05	9.86376e-05	8.78255e-05	0.513625
0.265299	-6.62626e-05	9.74828e-05	#NUM!	#N/A	#NUM!	0.0703837	-1.75794e-05	#NUM!	#N/A	3.36005e-10	0.00373548								0.264908	0.000106816	9.79109e-05	8.77534e-05	-0.194693
0.26543	0.000183562	9.90443e-05	-8.60296	-8.60296	0.431502	0.070453	4.87228e-05	-9.92936	-9.92936	-9.31726e-10	0.00373732								0.265038	0.000269323	9.93821e-05	8.76813e-05	-1.82771
[truncated: 569 more rows]

## Sheet: 6-6 complex
Q	Iq	error	ln IQ	ln IQ filtered	ln error	Q2	q IQ	LnQIQ	LnQIQ filtered	Kratky	QRg		R	Pr	error		Q	Iq	error	CRYSOL fit	CRYSOL fit residuals
0.0045	0.0545604	0.00302243	-2.90845	-2.90845	0.0539161	2.025e-05	0.000245522	-8.31212	-8.31212	-1.45525e-10	9.02031e-05		0	0	0		0	0	0	0.0474524	#DIV/0!
0.0046306	0.0456705	0.00273041	-3.0863	-3.0863	0.058066	2.14424e-05	0.000211482	-8.46137	-8.46137	-1.28987e-10	9.28209e-05		1.225	7.993e-07	4.573e-08		0.002	0	0	0.047364	#DIV/0!
0.00476119	0.0470047	0.00255533	-3.05751	-3.05751	0.0529371	2.26689e-05	0.000223798	-8.40477	-8.40477	-1.40349e-10	9.54387e-05		2.451	1.825e-06	7.894e-08		0.004	0	0	0.0470972	#DIV/0!
0.00489179	0.0483665	0.00241649	-3.02895	-3.02895	0.048754	2.39296e-05	0.000236599	-8.34915	-8.34915	-1.52446e-10	9.80565e-05		3.676	3.075e-06	1.001e-07		0.0045	0.0545604	0.00302243	0.047003	-2.50044
0.00502238	0.049198	0.00212543	-3.0119	-3.0119	0.0422944	2.52243e-05	0.000247091	-8.30575	-8.30575	-1.63457e-10	0.000100674		4.902	4.541e-06	1.101e-07		0.0046306	0.0456705	0.00273041	0.0469766	0.478353
0.00515298	0.044152	0.00201393	-3.12012	-3.12012	0.0446039	2.65532e-05	0.000227514	-8.3883	-8.3883	-1.5442e-10	0.000103292		6.127	6.216e-06	1.1e-07		0.00476119	0.0470047	0.00255533	0.0469495	-0.0216019
0.00528357	0.0444751	0.00188279	-3.11283	-3.11283	0.041462	2.79161e-05	0.000234987	-8.35598	-8.35598	-1.63534e-10	0.00010591		7.353	8.09e-06	1.012e-07		0.00489179	0.0483665	0.00241649	0.0469216	-0.597933
0.00541417	0.0499759	0.00169082	-2.99621	-2.99621	0.033273	2.93132e-05	0.000270578	-8.21495	-8.21495	-1.92957e-10	0.000108528		8.578	1.015e-05	8.537e-08		0.00502238	0.049198	0.00212543	0.0468929	-1.08453
0.00554476	0.0490748	0.0016461	-3.01441	-3.01441	0.0329924	3.07444e-05	0.000272108	-8.20931	-8.20931	-1.98729e-10	0.000111146		9.804	1.238e-05	6.493e-08		0.00515298	0.044152	0.00201393	0.0468636	1.34642
0.00567536	0.0494225	0.0014925	-3.00735	-3.00735	0.0297518	3.22097e-05	0.00028049	-8.17897	-8.17897	-2.09675e-10	0.000113763		11.03	1.476e-05	4.405e-08		0.00528357	0.0444751	0.00188279	0.0468335	1.25261
0.00580596	0.0453127	0.00141381	-3.09417	-3.09417	0.0307243	3.37091e-05	0.000263084	-8.24304	-8.24304	-2.01188e-10	0.000116381		12.25	1.728e-05	3.398e-08		0.00541417	0.0499759	0.00169082	0.0468026	-1.87678
0.00593655	0.0481088	0.001363	-3.03429	-3.03429	0.0279377	3.52426e-05	0.0002856	-8.16092	-8.16092	-2.23321e-10	0.000118999		13.48	1.992e-05	4.689e-08		0.00554476	0.0490748	0.0016461	0.0467711	-1.39949
0.00606715	0.0475695	0.00122971	-3.04556	-3.04556	0.0255223	3.68103e-05	0.000288611	-8.15043	-8.15043	-2.30639e-10	0.000121617		14.71	2.265e-05	7.086e-08		0.00567536	0.0494225	0.0014925	0.0467388	-1.79812
0.00619774	0.0464572	0.00120934	-3.06922	-3.06922	0.0256982	3.8412e-05	0.00028793	-8.15279	-8.15279	-2.35048e-10	0.000124235		15.93	2.547e-05	9.597e-08		0.00580596	0.0453127	0.00141381	0.0467057	0.985281
0.00632834	0.046137	0.00113262	-3.07614	-3.07614	0.0242526	4.00479e-05	0.000291971	-8.13886	-8.13886	-2.43369e-10	0.000126852		17.16	2.833e-05	1.187e-07		0.00593655	0.0481088	0.001363	0.046672	-1.05415
0.00645893	0.0447962	0.00105494	-3.10563	-3.10563	0.0232767	4.17178e-05	0.000289336	-8.14792	-8.14792	-2.46149e-10	0.00012947		18.38	3.123e-05	1.372e-07		0.00606715	0.0475695	0.00122971	0.0466375	-0.757902
0.00658953	0.0458411	0.00102833	-3.08257	-3.08257	0.0221846	4.34219e-05	0.000302071	-8.10485	-8.10485	-2.6218e-10	0.000132088		19.61	3.414e-05	1.506e-07		0.00619774	0.0464572	0.00120934	0.0466023	0.119983
0.00672012	0.0473316	0.000958341	-3.05058	-3.05058	0.0200451	4.51601e-05	0.000318074	-8.05323	-8.05323	-2.81541e-10	0.000134706		20.83	3.704e-05	1.58e-07		0.00632834	0.046137	0.00113262	0.0465663	0.379033
0.00685072	0.047222	0.000936002	-3.0529	-3.0529	0.0196274	4.69324e-05	0.000323505	-8.0363	-8.0363	-2.91912e-10	0.000137324		22.06	3.99e-05	1.592e-07		0.00645893	0.0447962	0.00105494	0.0465297	1.64322
0.00698132	0.0461404	0.000912299	-3.07607	-3.07607	0.0195793	4.87388e-05	0.000322121	-8.04058	-8.04058	-2.96204e-10	0.000139941		23.28	4.272e-05	1.543e-07		0.00658953	0.0458411	0.00102833	0.0464923	0.63326
0.00711191	0.0458622	0.000848795	-3.08211	-3.08211	0.0183383	5.05793e-05	0.000326168	-8.0281	-8.0281	-3.05537e-10	0.000142559		24.51	4.545e-05	1.435e-07		0.00672012	0.0473316	0.000958341	0.0464542	-0.915541
0.00724251	0.0462869	0.000842273	-3.0729	-3.0729	0.0180332	5.24539e-05	0.000335233	-8.00068	-8.00068	-3.19795e-10	0.000145177		25.74	4.81e-05	1.278e-07		0.00685072	0.047222	0.000936002	0.0464154	-0.86175
0.0073731	0.0469525	0.00081308	-3.05862	-3.05862	0.0171688	5.43626e-05	0.000346186	-7.96854	-7.96854	-3.36198e-10	0.000147795		26.96	5.064e-05	1.084e-07		0.00698132	0.0461404	0.000912299	0.0463758	0.258029
0.0075037	0.047887	0.000783873	-3.03891	-3.03891	0.0162367	5.63055e-05	0.00035933	-7.93127	-7.93127	-3.55144e-10	0.000150413		28.19	5.305e-05	8.748e-08		0.00711191	0.0458622	0.000848795	0.0463356	0.557732
0.00763429	0.0469013	0.000787908	-3.05971	-3.05971	0.0166597	5.82824e-05	0.000358058	-7.93481	-7.93481	-3.60046e-10	0.00015303		29.41	5.532e-05	6.911e-08		0.00724251	0.0462869	0.000842273	0.0462947	0.00926066
0.00776489	0.0471688	0.00073866	-3.05402	-3.05402	0.0155386	6.02935e-05	0.000366261	-7.91217	-7.91217	-3.74594e-10	0.000155648		30.64	5.744e-05	6.048e-08		0.0073731	0.0469525	0.00081308	0.046253	-0.860309
0.00789548	0.0471886	0.000737946	-3.0536	-3.0536	0.0155172	6.23387e-05	0.000372577	-7.89507	-7.89507	-3.87463e-10	0.000158266		31.86	5.939e-05	6.754e-08		0.0075037	0.047887	0.000783873	0.0462106	-2.13861
0.00802608	0.0469969	0.000715863	-3.05767	-3.05767	0.0151173	6.4418e-05	0.000377201	-7.88273	-7.88273	-3.9876e-10	0.000160884		33.09	6.117e-05	8.621e-08		0.00763429	0.0469013	0.000787908	0.0461676	-0.9312
0.00815668	0.0461399	0.000682486	-3.07608	-3.07608	0.0146833	6.65314e-05	0.000376348	-7.885	-7.885	-4.04333e-10	0.000163502		34.31	6.276e-05	1.091e-07		0.00776489	0.0471688	0.00073866	0.0461238	-1.41472
0.00828727	0.0466466	0.000685865	-3.06516	-3.06516	0.0145964	6.86789e-05	0.000386573	-7.85819	-7.85819	-4.21967e-10	0.000166119		35.54	6.415e-05	1.319e-07		0.00789548	0.0471886	0.000737946	0.0460793	-1.50323
0.00841787	0.0464722	0.000659041	-3.0689	-3.0689	0.0140818	7.08605e-05	0.000391197	-7.8463	-7.8463	-4.33744e-10	0.000168737		36.76	6.536e-05	1.52e-07		0.00802608	0.0469969	0.000715863	0.0460341	-1.34495
0.00854846	0.0459203	0.000647317	-3.08085	-3.08085	0.0139981	7.30762e-05	0.000392548	-7.84285	-7.84285	-4.41994e-10	0.000171355		37.99	6.636e-05	1.681e-07		0.00815668	0.0461399	0.000682486	0.0459883	-0.222129
0.00867906	0.0457437	0.000640932	-3.0847	-3.0847	0.0139141	7.5326e-05	0.000397012	-7.83154	-7.83154	-4.5385e-10	0.000173973		39.22	6.716e-05	1.794e-07		0.00828727	0.0466466	0.000685865	0.0459417	-1.02775
0.00880965	0.0464748	0.000606623	-3.06885	-3.06885	0.0129683	7.761e-05	0.000409427	-7.80075	-7.80075	-4.75085e-10	0.000176591		40.44	6.777e-05	1.853e-07		0.00841787	0.0464722	0.000659041	0.0458945	-0.876577
0.00894025	0.046904	0.000619034	-3.05965	-3.05965	0.0131116	7.99281e-05	0.000419333	-7.77684	-7.77684	-4.93793e-10	0.000179208		41.67	6.817e-05	1.856e-07		0.00854846	0.0459203	0.000647317	0.0458465	-0.114009
0.00907084	0.0464169	0.000601331	-3.07009	-3.07009	0.0128718	8.22802e-05	0.00042104	-7.77278	-7.77278	-5.03046e-10	0.000181826		42.89	6.838e-05	1.807e-07		0.00867906	0.0457437	0.000640932	0.0457979	0.0845644
0.00920144	0.0456246	0.000579052	-3.08731	-3.08731	0.0126118	8.46665e-05	0.000419812	-7.7757	-7.7757	-5.08799e-10	0.000184444		44.12	6.839e-05	1.71e-07		0.00880965	0.0464748	0.000606623	0.0457486	-1.19712
0.00933204	0.0468825	0.000590562	-3.06011	-3.06011	0.012518	8.70869e-05	0.000437509	-7.73441	-7.73441	-5.37773e-10	0.000187062		45.34	6.822e-05	1.576e-07		0.00894025	0.046904	0.000619034	0.0456986	-1.94723
0.00946263	0.0450924	0.000556489	-3.09904	-3.09904	0.0122656	8.95414e-05	0.000426693	-7.75945	-7.75945	-5.31818e-10	0.00018968		46.57	6.786e-05	1.417e-07		0.00907084	0.0464169	0.000601331	0.0456479	-1.27883
0.00959323	0.0454838	0.000555639	-3.0904	-3.0904	0.0121422	9.203e-05	0.000436336	-7.7371	-7.7371	-5.51343e-10	0.000192297		47.79	6.734e-05	1.257e-07		0.00920144	0.0456246	0.000579052	0.0455965	-0.0485276
0.00972382	0.045796	0.000551858	-3.08356	-3.08356	0.0119783	9.45527e-05	0.000445312	-7.71674	-7.71674	-5.70345e-10	0.000194915		49.02	6.665e-05	1.122e-07		0.00933204	0.0468825	0.000590562	0.0455445	-2.26564
0.00985442	0.0454599	0.000524889	-3.09092	-3.09092	0.01148	9.71096e-05	0.000447981	-7.71076	-7.71076	-5.81468e-10	0.000197533		50.25	6.58e-05	1.047e-07		0.00946263	0.0450924	0.000556489	0.0454918	0.717714
0.00998501	0.0450069	0.000531422	-3.10094	-3.10094	0.0117384	9.97005e-05	0.000449395	-7.70761	-7.70761	-5.91034e-10	0.000200151		51.47	6.481e-05	1.054e-07		0.00959323	0.0454838	0.000555639	0.0454384	-0.0817077
0.0101156	0.0454454	0.000511619	-3.09124	-3.09124	0.011195	0.000102326	0.000459708	-7.68492	-7.68492	-6.12505e-10	0.000202769		52.7	6.369e-05	1.14e-07		0.00972382	0.045796	0.000551858	0.0453844	-0.745844
0.0102462	0.0456888	0.000499275	-3.0859	-3.0859	0.0108685	0.000104985	0.000468137	-7.66675	-7.66675	-6.31788e-10	0.000205387		53.92	6.243e-05	1.278e-07		0.00985442	0.0454599	0.000524889	0.0453297	-0.248052
0.0103768	0.0457905	0.000504613	-3.08368	-3.08368	0.0109598	0.000107678	0.000475159	-7.65186	-7.65186	-6.49438e-10	0.000208004		55.15	6.107e-05	1.434e-07		0.00998501	0.0450069	0.000531422	0.0452743	0.503178
0.0105074	0.0461682	0.000478063	-3.07546	-3.07546	0.0103016	0.000110405	0.000485108	-7.63114	-7.63114	-6.71381e-10	0.000210622		56.37	5.96e-05	1.583e-07		0.0101156	0.0454454	0.000511619	0.0452183	-0.443885
0.010638	0.0459117	0.000484266	-3.08104	-3.08104	0.0104925	0.000113167	0.000488408	-7.62436	-7.62436	-6.8435e-10	0.00021324		57.6	5.804e-05	1.707e-07		0.0102462	0.0456888	0.000499275	0.0451616	-1.05593
0.0107686	0.044712	0.000469785	-3.10751	-3.10751	0.0104521	0.000115962	0.000481485	-7.63864	-7.63864	-6.82932e-10	0.000215858		58.82	5.639e-05	1.797e-07		0.0103768	0.0457905	0.000504613	0.0451042	-1.36005
0.0108992	0.0448282	0.000453473	-3.10492	-3.10492	0.010065	0.000118792	0.000488591	-7.62399	-7.62399	-7.01415e-10	0.000218476		60.05	5.468e-05	1.845e-07		0.0105074	0.0461682	0.000478063	0.0450463	-2.34676
0.0110298	0.0444979	0.000454841	-3.11231	-3.11231	0.0101697	0.000121656	0.000490802	-7.61947	-7.61947	-7.13032e-10	0.000221093		61.27	5.291e-05	1.851e-07		0.010638	0.0459117	0.000484266	0.0449876	-1.90825
0.0111604	0.0437151	0.000436629	-3.13006	-3.13006	0.00993851	0.000124554	0.000487877	-7.62545	-7.62545	-7.17174e-10	0.000223711		62.5	5.108e-05	1.817e-07		0.0107686	0.044712	0.000469785	0.0449283	0.460423
0.011291	0.0440433	0.000428408	-3.12258	-3.12258	0.00967997	0.000127486	0.000497292	-7.60633	-7.60633	-7.39568e-10	0.000226329		63.73	4.922e-05	1.751e-07		0.0108992	0.0448282	0.000453473	0.0448684	0.0886492
0.0114216	0.0448434	0.000428009	-3.10458	-3.10458	0.00949926	0.000130452	0.000512182	-7.57683	-7.57683	-7.70523e-10	0.000228947		64.95	4.732e-05	1.661e-07		0.0110298	0.0444979	0.000454841	0.0448078	0.681337
0.0115522	0.0442634	0.000409193	-3.1176	-3.1176	0.00920203	0.000133452	0.000511338	-7.57848	-7.57848	-7.78049e-10	0.000231565		66.18	4.541e-05	1.565e-07		0.0111604	0.0437151	0.000436629	0.0447466	2.36242
0.0116828	0.0456688	0.000414179	-3.08634	-3.08634	0.00902831	0.000136487	0.000533537	-7.53598	-7.53598	-8.21005e-10	0.000234182		67.4	4.348e-05	1.48e-07		0.011291	0.0440433	0.000428408	0.0446847	1.49717
0.0118134	0.0439769	0.000403643	-3.12409	-3.12409	0.00913666	0.000139555	0.000519515	-7.56262	-7.56262	-8.08363e-10	0.0002368		68.63	4.154e-05	1.427e-07		0.0114216	0.0448434	0.000428009	0.0446223	-0.516578
0.0119439	0.0449979	0.00039983	-3.10114	-3.10114	0.00884628	0.000142658	0.000537453	-7.52867	-7.52867	-8.4552e-10	0.000239418		69.85	3.961e-05	1.421e-07		0.0115522	0.0442634	0.000409193	0.0445591	0.722642
0.0120745	0.0440624	0.00040119	-3.12215	-3.12215	0.00906384	0.000145795	0.000532033	-7.5388	-7.5388	-8.46146e-10	0.000242036		71.08	3.769e-05	1.467e-07		0.0116828	0.0456688	0.000414179	0.0444954	-2.83307
0.0122051	0.0448494	0.000392507	-3.10445	-3.10445	0.00871359	0.000148965	0.000547393	-7.51034	-7.51034	-8.7999e-10	0.000244654		72.3	3.579e-05	1.557e-07		0.0118134	0.0439769	0.000403643	0.044431	1.125
0.0123357	0.0438121	0.000389267	-3.12785	-3.12785	0.00884568	0.00015217	0.000540454	-7.5231	-7.5231	-8.78132e-10	0.000247271		73.53	3.391e-05	1.673e-07		0.0119439	0.0449979	0.00039983	0.044366	-1.58042
0.0124663	0.0438744	0.000393399	-3.12642	-3.12642	0.00892652	0.000155409	0.000546953	-7.51115	-7.51115	-8.98099e-10	0.000249889		74.75	3.206e-05	1.799e-07		0.0120745	0.0440624	0.00040119	0.0443004	0.593235
0.0125969	0.0441201	0.000378598	-3.12084	-3.12084	0.00854447	0.000158683	0.000555778	-7.49514	-7.49514	-9.22149e-10	0.000252507		75.98	3.024e-05	1.916e-07		0.0122051	0.0448494	0.000392507	0.0442342	-1.56736
0.0127275	0.0438497	0.000378784	-3.12699	-3.12699	0.00860114	0.00016199	0.000558098	-7.49098	-7.49098	-9.35599e-10	0.000255125		77.21	2.846e-05	2.014e-07		0.0123357	0.0438121	0.000389267	0.0441674	0.912741
0.0128581	0.0442973	0.000370277	-3.11683	-3.11683	0.00832416	0.000165331	0.00056958	-7.47061	-7.47061	-9.64645e-10	0.000257743		78.43	2.672e-05	2.085e-07		0.0124663	0.0438744	0.000393399	0.0440999	0.573209
0.0129887	0.044	0.000362089	-3.12357	-3.12357	0.00819562	0.000168707	0.000571503	-7.46724	-7.46724	-9.77734e-10	0.00026036		79.66	2.502e-05	2.123e-07		0.0125969	0.0441201	0.000378598	0.0440319	-0.232965
0.0131193	0.0445778	0.000360431	-3.11052	-3.11052	0.00805293	0.000172116	0.00058483	-7.44419	-7.44419	-1.01059e-09	0.000262978		80.88	2.338e-05	2.131e-07		0.0127275	0.0438497	0.000378784	0.0439632	0.299643
0.0132499	0.0428015	0.000344748	-3.15118	-3.15118	0.00802231	0.00017556	0.000567116	-7.47495	-7.47495	-9.89738e-10	0.000265596		82.11	2.179e-05	2.111e-07		0.0128581	0.0442973	0.000370277	0.043894	-1.08918
0.0133805	0.0440765	0.00034462	-3.12183	-3.12183	0.00778827	0.000179038	0.000589766	-7.43579	-7.43579	-1.03941e-09	0.000268214		83.33	2.025e-05	2.071e-07		0.0129887	0.044	0.000362089	0.0438241	-0.485792
0.0135111	0.0438095	0.000341535	-3.1279	-3.1279	0.00776568	0.00018255	0.000591914	-7.43215	-7.43215	-1.05338e-09	0.000270832		84.56	1.877e-05	2.024e-07		0.0131193	0.0445778	0.000360431	0.0437536	-2.28671
0.0136417	0.0434377	0.000331978	-3.13643	-3.13643	0.00761357	0.000186096	0.000592564	-7.43105	-7.43105	-1.06473e-09	0.000273449		85.78	1.736e-05	1.984e-07		0.0132499	0.0428015	0.000344748	0.0436826	2.55578
0.0137723	0.0434543	0.000331236	-3.13605	-3.13605	0.00759372	0.000189676	0.000598465	-7.42114	-7.42114	-1.08563e-09	0.000276067		87.01	1.6e-05	1.965e-07		0.0133805	0.0440765	0.00034462	0.043611	-1.35076
0.0139029	0.0435204	0.000327749	-3.13453	-3.13453	0.00750271	0.00019329	0.000605059	-7.41018	-7.41018	-1.108e-09	0.000278685		88.24	1.471e-05	1.98e-07		0.0135111	0.0438095	0.000341535	0.0435388	-0.792598
0.0140335	0.0433265	0.000324081	-3.13899	-3.13899	0.00745214	0.000196938	0.000608021	-7.4053	-7.4053	-1.12388e-09	0.000281303		89.46	1.348e-05	2.036e-07		0.0136417	0.0434377	0.000331978	0.043466	0.0852466
0.0141641	0.0432407	0.000323272	-3.14097	-3.14097	0.0074483	0.000200621	0.000612464	-7.39802	-7.39802	-1.14263e-09	0.000283921		90.69	1.232e-05	2.133e-07		0.0137723	0.0434543	0.000331236	0.0433926	-0.186272
0.0142947	0.043165	0.000315701	-3.14273	-3.14273	0.0072872	0.000204338	0.000617029	-7.39059	-7.39059	-1.16176e-09	0.000286538		91.91	1.124e-05	2.26e-07		0.0139029	0.0435204	0.000327749	0.0433186	-0.615715
0.0144253	0.0424429	0.000315939	-3.1596	-3.1596	0.00741629	0.000208088	0.00061225	-7.39837	-7.39837	-1.16329e-09	0.000289156		93.14	1.022e-05	2.406e-07		0.0140335	0.0433265	0.000324081	0.0432441	-0.254257
0.0145559	0.043358	0.000314654	-3.13826	-3.13826	0.00723091	0.000211873	0.000631113	-7.36803	-7.36803	-1.20999e-09	0.000291774		94.36	9.27e-06	2.555e-07		0.0141641	0.0432407	0.000323272	0.043169	-0.221795
0.0146865	0.0429718	0.000307132	-3.14721	-3.14721	0.00712187	0.000215692	0.000631103	-7.36804	-7.36804	-1.22082e-09	0.000294392		95.59	8.394e-06	2.694e-07		0.0142947	0.043165	0.000315701	0.0430933	-0.227114
0.014817	0.0428595	0.000309848	-3.14983	-3.14983	0.00720338	0.000219545	0.000635051	-7.3618	-7.3618	-1.23939e-09	0.00029701		96.81	7.591e-06	2.81e-07		0.0144253	0.0424429	0.000315939	0.0430171	1.81744
0.0149476	0.0428097	0.000302652	-3.15099	-3.15099	0.00704483	0.000223432	0.000639904	-7.35419	-7.35419	-1.25986e-09	0.000299627		98.04	6.86e-06	2.895e-07		0.0145559	0.043358	0.000314654	0.0429403	-1.32749
0.0150782	0.0429984	0.000303115	-3.14659	-3.14659	0.00702472	0.000227353	0.00064834	-7.34109	-7.34109	-1.28762e-09	0.000302245		99.26	6.201e-06	2.94e-07		0.0146865	0.0429718	0.000307132	0.042863	-0.354245
0.0152088	0.0432472	0.000302004	-3.14082	-3.14082	0.00695893	0.000231309	0.00065774	-7.3267	-7.3267	-1.31761e-09	0.000304863		100.5	5.612e-06	2.941e-07		0.014817	0.0428595	0.000309848	0.0427851	-0.240118
0.0153394	0.042951	0.000296378	-3.1477	-3.1477	0.00687668	0.000235298	0.000658844	-7.32502	-7.32502	-1.33115e-09	0.000307481		101.7	5.092e-06	2.897e-07		0.0149476	0.0428097	0.000302652	0.0427067	-0.340325
0.01547	0.0427667	0.000297428	-3.152	-3.152	0.00693059	0.000239322	0.000661602	-7.32085	-7.32085	-1.3481e-09	0.000310099		102.9	4.638e-06	2.811e-07		0.0150782	0.0429984	0.000303115	0.0426277	-1.22297
0.0156006	0.042647	0.000294485	-3.1548	-3.1548	0.00688144	0.000243379	0.00066532	-7.31524	-7.31524	-1.36712e-09	0.000312717		104.2	4.248e-06	2.689e-07		0.0152088	0.0432472	0.000302004	0.0425482	-2.31454
0.0157312	0.0423291	0.000289629	-3.16228	-3.16228	0.00681901	0.000247471	0.000665888	-7.31439	-7.31439	-1.37975e-09	0.000315334		105.4	3.918e-06	2.548e-07		0.0153394	0.042951	0.000296378	0.0424681	-1.62934
0.0158618	0.042764	0.00029011	-3.15206	-3.15206	0.00676107	0.000251597	0.000678315	-7.2959	-7.2959	-1.41716e-09	0.000317952		106.6	3.642e-06	2.409e-07		0.01547	0.0427667	0.000297428	0.0423875	-1.27493
0.0159924	0.0425477	0.000285201	-3.15713	-3.15713	0.00668072	0.000255757	0.00068044	-7.29277	-7.29277	-1.43331e-09	0.00032057		107.8	3.416e-06	2.306e-07		0.0156006	0.042647	0.000294485	0.0423064	-1.1566
0.016123	0.0425107	0.000286539	-3.158	-3.158	0.00671778	0.000259951	0.0006854	-7.28551	-7.28551	-1.45555e-09	0.000323188		109.1	3.232e-06	2.276e-07		0.0157312	0.0423291	0.000289629	0.0422247	-0.360461
0.0162536	0.0421832	0.000283331	-3.16573	-3.16573	0.00669422	0.00026418	0.000685629	-7.28517	-7.28517	-1.46783e-09	0.000325806		110.3	3.082e-06	2.35e-07		0.0158618	0.042764	0.00029011	0.0421426	-2.14195
0.0163842	0.0419232	0.000276618	-3.17192	-3.17192	0.00657654	0.000268442	0.000686878	-7.28335	-7.28335	-1.48231e-09	0.000328423		111.5	2.959e-06	2.536e-07		0.0159924	0.0425477	0.000285201	0.0420599	-1.71037
0.0165148	0.0416191	0.000277856	-3.1792	-3.1792	0.00665398	0.000272738	0.000687331	-7.28269	-7.28269	-1.49512e-09	0.000331041		112.7	2.853e-06	2.812e-07		0.016123	0.0425107	0.000286539	0.0419767	-1.86362
0.0166454	0.0419357	0.0002765	-3.17162	-3.17162	0.00657179	0.000277069	0.000698036	-7.26724	-7.26724	-1.53041e-09	0.000333659		114	2.752e-06	3.139e-07		0.0162536	0.0421832	0.000283331	0.0418929	-1.0246
0.016776	0.0415217	0.000272413	-3.18154	-3.18154	0.00653931	0.000281434	0.000696567	-7.26935	-7.26935	-1.53917e-09	0.000336277		115.2	2.646e-06	3.471e-07		0.0163842	0.0419232	0.000276618	0.0418087	-0.413928
0.0169066	0.0415745	0.000273134	-3.18027	-3.18027	0.00654826	0.000285832	0.000702883	-7.26032	-7.26032	-1.56522e-09	0.000338895		116.4	2.522e-06	3.758e-07		0.0165148	0.0416191	0.000277856	0.041724	0.377534
0.0170372	0.0412175	0.000269044	-3.18889	-3.18889	0.00650621	0.000290265	0.00070223	-7.26125	-7.26125	-1.57584e-09	0.000341512		117.6	2.367e-06	3.951e-07		0.0166454	0.0419357	0.0002765	0.0416387	-1.07414
0.0171678	0.041564	0.000269467	-3.18052	-3.18052	0.00646226	0.000294732	0.000713561	-7.24524	-7.24524	-1.61354e-09	0.00034413		118.9	2.167e-06	3.997e-07		0.016776	0.0415217	0.000272413	0.041553	0.114899
0.0172984	0.04128	0.000268029	-3.18738	-3.18738	0.00647196	0.000299233	0.000714077	-7.24452	-7.24452	-1.62699e-09	0.000346748		120.1	1.909e-06	3.842e-07		0.0169066	0.0415745	0.000273134	0.0414667	-0.394678
0.017429	0.0409466	0.000262492	-3.19549	-3.19549	0.00639013	0.000303769	0.000713657	-7.24511	-7.24511	-1.63831e-09	0.000349366		121.3	1.577e-06	3.428e-07		0.0170372	0.0412175	0.000269044	0.04138	0.60399
0.0175596	0.0410251	0.000264218	-3.19357	-3.19357	0.00641975	0.000308338	0.000720383	-7.23573	-7.23573	-1.66614e-09	0.000351984		122.5	1.158e-06	2.693e-07		0.0171678	0.041564	0.000269467	0.0412928	-1.00643
0.0176902	0.041658	0.000262399	-3.17826	-3.17826	0.00627913	0.000312941	0.000736936	-7.21301	-7.21301	-1.71711e-09	0.000354601		123.8	6.37e-07	1.573e-07		0.0172984	0.04128	0.000268029	0.0412051	-0.279447
0.0178207	0.0408913	0.000259508	-3.19684	-3.19684	0.00632624	0.000317579	0.000728714	-7.22423	-7.22423	-1.71048e-09	0.000357219		125	0	0		0.017429	0.0409466	0.000262492	0.0411169	0.648782
0.0179513	0.0407197	0.000260699	-3.20104	-3.20104	0.00638187	0.000322251	0.000730973	-7.22113	-7.22113	-1.72836e-09	0.000359837						0.0175596	0.0410251	0.000264218	0.0410282	0.0117327
0.0180819	0.0404114	0.000253071	-3.20864	-3.20864	0.00624284	0.000326956	0.000730716	-7.22149	-7.22149	-1.74032e-09	0.000362455						0.0176902	0.041658	0.000262399	0.0409391	-2.73972
0.0182125	0.0407879	0.000257572	-3.19937	-3.19937	0.00629506	0.000331696	0.000742851	-7.20502	-7.20502	-1.782e-09	0.000365073						0.0178207	0.0408913	0.000259508	0.0408495	-0.161074
0.0183431	0.0406842	0.00025572	-3.20192	-3.20192	0.00626582	0.00033647	0.000746276	-7.20042	-7.20042	-1.80305e-09	0.00036769						0.0179513	0.0407197	0.000260699	0.0407595	0.152666
0.0184737	0.0404002	0.000250258	-3.20892	-3.20892	0.00617537	0.000341279	0.000746342	-7.20033	-7.20033	-1.81605e-09	0.000370308						0.0180819	0.0404114	0.000253071	0.040669	1.0179
0.0186043	0.0406669	0.00025458	-3.20234	-3.20234	0.00624061	0.000346121	0.00075658	-7.1867	-7.1867	-1.85398e-09	0.000372926						0.0182125	0.0407879	0.000257572	0.040578	-0.814918
0.0187349	0.0404052	0.000249006	-3.2088	-3.2088	0.00614381	0.000350997	0.000756988	-7.18616	-7.18616	-1.868e-09	0.000375544						0.0183431	0.0406842	0.00025572	0.0404865	-0.773111
0.0188655	0.0398474	0.000248299	-3.2227	-3.2227	0.00621191	0.000355908	0.000751742	-7.19312	-7.19312	-1.86798e-09	0.000378162						0.0184737	0.0404002	0.000250258	0.0403947	-0.0219773
0.0189961	0.0401781	0.000250007	-3.21443	-3.21443	0.00620319	0.000360852	0.000763227	-7.17795	-7.17795	-1.90965e-09	0.000380779						0.0186043	0.0406669	0.00025458	0.0403024	-1.43177
0.0191267	0.0398101	0.000242458	-3.22363	-3.22363	0.00607189	0.000365831	0.000761436	-7.1803	-7.1803	-1.91827e-09	0.000383397						0.0187349	0.0404052	0.000249006	0.0402096	-0.785523
0.0192573	0.03999	0.000245189	-3.21913	-3.21913	0.00611254	0.000370844	0.000770099	-7.16899	-7.16899	-1.95334e-09	0.000386015						0.0188655	0.0398474	0.000248299	0.0401164	1.08337
0.0193879	0.0399869	0.000244309	-3.2192	-3.2192	0.00609114	0.00037589	0.000775262	-7.16231	-7.16231	-1.97977e-09	0.000388633						0.0189961	0.0401781	0.000250007	0.0400228	-0.621183
0.0195185	0.0397662	0.000239373	-3.22474	-3.22474	0.00600146	0.000380971	0.000776176	-7.16113	-7.16113	-1.99546e-09	0.000391251						0.0191267	0.0398101	0.000242458	0.0399287	0.489157
0.0196491	0.0396295	0.000242545	-3.22818	-3.22818	0.00610166	0.000386087	0.000778683	-7.15791	-7.15791	-2.0153e-09	0.000393868						0.0192573	0.03999	0.000245189	0.0398342	-0.635428
0.0197797	0.0394046	0.000237966	-3.23387	-3.23387	0.00602088	0.000391236	0.00077941	-7.15697	-7.15697	-2.03059e-09	0.000396486						0.0193879	0.0399869	0.000244309	0.0397393	-1.01347
0.0199103	0.0396895	0.000238966	-3.22667	-3.22667	0.00600283	0.000396419	0.000790229	-7.14319	-7.14319	-2.07236e-09	0.000399104						0.0195185	0.0397662	0.000239373	0.039644	-0.5105
[truncated: 2,449 more rows]
